# Supplementary material for: 5-Fluoro-3-(3-fluoro­phenyl­sulfon­yl)-2-methyl-1-benzofuran
Source: Acta Crystallogr Sect E Struct Rep Online. 2012 Jul 18;68(Pt 8):o2477. doi: 10.1107/S1600536812031972 (PMC3414932; doi:10.1107/S1600536812031972)
Supplement: Supplementary file 1 [file e-68-o2477-sup1.cif]

##############################################################################
#                                                                            #
# This CIF contains the data in a paper accepted for publication in          #
# Acta Crystallographica Section E. It conforms to the requirements of       #
# Notes for Authors for Acta Crystallographica Section E, and has been       #
# peer reviewed under the auspices of the IUCr Commission on Journals.       #
#                                                                            #
# Full details of the Crystallographic Information File format               #
# are given in the paper "The Crystallographic Information File (CIF):       #
# a New Standard Archive File for Crystallography" by S. R. Hall, F. H.      #
# Allen and I. D. Brown [Acta Cryst. (1991), A47, 655-685].                  #
#                                                                            #
# The current version of the core CIF dictionary is obtainable from          #
# ftp://ftp.iucr.org/pub/cif_core.dic.                                       #
#                                                                            #
# Software is freely available for graphical display of the structure(s)     #
# in this CIF. For information consult the CIF software page                 #
# http://www.iucr.org/resources/cif/software.                                #
#                                                                            #
# This file may be used for bona fide research purposes within the           #
# scientific community so long as proper attribution is given to the journal # 
# article from which it was obtained.                                        #
#                                                                            #
##############################################################################
data_global
_audit_creation_method     'form.cif (version 2.0)'
_journal_data_validation_number     ?
_journal_date_recd_electronic     2012-07-09
_journal_date_accepted     2012-07-13
_journal_name_full     'Acta Crystallographica, Section E'
_journal_year     2012
_journal_volume     68
_journal_issue      8
_journal_page_first     o2477
_journal_page_last     o2477
_journal_paper_category     QO
_journal_paper_doi     10.1107/S1600536812031972
_journal_coeditor_code     PK2432
_publ_contact_author_name     'Prof. Uk Lee'
_publ_contact_author_address
;
 Department of Chemistry, Pukyong National University, 599-1 Daeyeon 3-dong
 Nam-gu, Busan 608-737, Republic of Korea
;
_publ_contact_author_email     'uklee@pknu.ac.kr'
_publ_contact_author_fax     '+82-51-629-5583'
_publ_contact_author_phone     '+82-51-629-5596'
_publ_section_title
;
5-Fluoro-3-(3-fluorophenylsulfonyl)-2-methyl-1-benzofuran
;
loop_
    _publ_author_name
    _publ_author_address
    'Choi, Hong Dae'
;
 Department of Chemistry, Dongeui University, San 24 Kaya-dong
 Busanjin-gu, Busan 614-714, Republic of Korea
;
    'Seo, Pil Ja'
;
 Department of Chemistry, Dongeui University, San 24 Kaya-dong
 Busanjin-gu, Busan 614-714, Republic of Korea
;
    'Lee, Uk'
;
 Department of Chemistry, Pukyong National University,
 599-1 Daeyeon 3-dong
 Nam-gu, Busan 608-737, Republic of Korea
;
data_I
_chemical_name_systematic
;
5-Fluoro-3-(3-fluorophenylsulfonyl)-2-methyl-1-benzofuran
;
_chemical_name_common     ?
_chemical_formula_moiety     'C15 H10 F2 O3 S'
_chemical_formula_sum     'C15 H10 F2 O3 S'
_chemical_formula_iupac     'C15 H10 F2 O3 S'
_chemical_formula_weight     308.29
_chemical_melting_point     ?
_symmetry_cell_setting     monoclinic
_symmetry_space_group_name_H-M     'P 21/n'
_symmetry_space_group_name_Hall     '-P 2yn'
loop_
    _symmetry_equiv_pos_as_xyz
    'x, y, z'
    '-x+1/2, y+1/2, -z+1/2'
    '-x, -y, -z'
    'x-1/2, -y-1/2, z-1/2'
_cell_length_a     7.2772(2)
_cell_length_b     11.0972(3)
_cell_length_c     16.5625(5)
_cell_angle_alpha     90.00
_cell_angle_beta     100.698(2)
_cell_angle_gamma     90.00
_cell_volume     1314.28(6)
_cell_formula_units_Z     4
_cell_measurement_reflns_used     3933
_cell_measurement_theta_min     2.22
_cell_measurement_theta_max     28.22
_cell_measurement_temperature     296(2)
_exptl_crystal_description     'block'
_exptl_crystal_colour     'colourless'
_exptl_crystal_size_max     0.299
_exptl_crystal_size_mid     0.216
_exptl_crystal_size_min     0.198
_exptl_crystal_density_diffrn     1.558
_exptl_crystal_density_meas     ?
_exptl_crystal_density_method     'not measured'
_exptl_crystal_F_000     632
_exptl_absorpt_coefficient_mu     0.277
_exptl_absorpt_correction_type     multi-scan
_exptl_absorpt_process_details     '(<i>SADABS</i>; Bruker, 2009)'
_exptl_absorpt_correction_T_min     0.663
_exptl_absorpt_correction_T_max     0.746
_exptl_special_details
;
;
_diffrn_ambient_temperature     296(2)
_diffrn_radiation_type     MoK\a
_diffrn_radiation_wavelength     0.71073
_diffrn_radiation_source     'rotating anode'
_diffrn_radiation_monochromator     'graphite multilayer'
_diffrn_measurement_device_type     'Bruker SMART APEXII CCD'
_diffrn_measurement_method     '\f and \w scans'
_diffrn_detector_area_resol_mean     10.0
_diffrn_reflns_number     12792
_diffrn_reflns_av_R_equivalents     0.0315
_diffrn_reflns_av_sigmaI/netI     0.0277
_diffrn_reflns_theta_min     2.22
_diffrn_reflns_theta_max     28.29
_diffrn_reflns_theta_full     28.29
_diffrn_measured_fraction_theta_max     0.999
_diffrn_measured_fraction_theta_full     0.999
_diffrn_reflns_limit_h_min     -9
_diffrn_reflns_limit_h_max     9
_diffrn_reflns_limit_k_min     -14
_diffrn_reflns_limit_k_max     14
_diffrn_reflns_limit_l_min     -22
_diffrn_reflns_limit_l_max     22
_diffrn_standards_number     0
_diffrn_standards_interval_count     .
_diffrn_standards_interval_time     .
_diffrn_standards_decay_%     ?
_refine_special_details
;
 Refinement of F^2^ against ALL reflections.  The weighted R-factor wR and
 goodness of fit S are based on F^2^, conventional R-factors R are based
 on F, with F set to zero for negative F^2^. The threshold expression of
 F^2^ > 2sigma(F^2^) is used only for calculating R-factors(gt) etc. and is
 not relevant to the choice of reflections for refinement.  R-factors based
 on F^2^ are statistically about twice as large as those based on F, and R-
 factors based on ALL data will be even larger.
;
_reflns_number_total     3275
_reflns_number_gt     2732
_reflns_threshold_expression     I>2\s(I)
_refine_ls_structure_factor_coef     Fsqd
_refine_ls_matrix_type     full
_refine_ls_R_factor_all     0.0457
_refine_ls_R_factor_gt     0.0373
_refine_ls_wR_factor_gt     0.0988
_refine_ls_wR_factor_ref     0.1043
_refine_ls_goodness_of_fit_ref     1.038
_refine_ls_restrained_S_all     1.044
_refine_ls_number_reflns     3275
_refine_ls_number_parameters     202
_refine_ls_number_restraints     14
_refine_ls_hydrogen_treatment     constr
_refine_ls_weighting_scheme     calc
_refine_ls_weighting_details
         'calc w=1/[\s^2^(Fo^2^)+(0.0548P)^2^+0.3108P] where P=(Fo^2^+2Fc^2^)/3'
_atom_sites_solution_hydrogens     difmap
_atom_sites_solution_primary     direct
_atom_sites_solution_secondary     difmap
_refine_ls_shift/su_max     0.001
_refine_ls_shift/su_mean     0.000
_refine_diff_density_max     0.364
_refine_diff_density_min     -0.313
_refine_ls_extinction_method     '<i>SHELXL97</i> (Sheldrick, 2008)'
_refine_ls_extinction_coef     0.0088(14)
_refine_ls_extinction_expression
                                  'Fc^*^=kFc[1+0.001xFc^2^\l^3^/sin(2\q)]^-1/4^'
loop_
    _atom_type_symbol
    _atom_type_description
    _atom_type_scat_dispersion_real
    _atom_type_scat_dispersion_imag
    _atom_type_scat_source
    'C' 'C' 0.0033 0.0016
                         'International Tables Vol C Tables 4.2.6.8 and 6.1.1.4'
    'H' 'H' 0.0000 0.0000
                         'International Tables Vol C Tables 4.2.6.8 and 6.1.1.4'
    'O' 'O' 0.0106 0.0060
                         'International Tables Vol C Tables 4.2.6.8 and 6.1.1.4'
    'F' 'F' 0.0171 0.0103
                         'International Tables Vol C Tables 4.2.6.8 and 6.1.1.4'
    'S' 'S' 0.1246 0.1234
                         'International Tables Vol C Tables 4.2.6.8 and 6.1.1.4'
_computing_data_collection     '<i>APEX2</i> (Bruker, 2009)'
_computing_cell_refinement     '<i>SAINT</i> (Bruker, 2009)'
_computing_data_reduction     '<i>SAINT</i> (Bruker, 2009)'
_computing_structure_solution     '<i>SHELXS97</i> (Sheldrick, 2008)'
_computing_structure_refinement     '<i>SHELXL97</i> (Sheldrick, 2008)'
_computing_molecular_graphics
        '<i>ORTEP-3</i> (Farrugia, 1997) and <i>DIAMOND</i> (Brandenburg, 1998)'
_computing_publication_material     '<i>SHELXL97</i> (Sheldrick, 2008)'
loop_
    _atom_site_type_symbol
    _atom_site_label
    _atom_site_fract_x
    _atom_site_fract_y
    _atom_site_fract_z
    _atom_site_U_iso_or_equiv
    _atom_site_adp_type
    _atom_site_calc_flag
    _atom_site_refinement_flags
    _atom_site_occupancy
    _atom_site_symmetry_multiplicity
    _atom_site_disorder_assembly
    _atom_site_disorder_group
    S S1 0.21640(5) 0.63440(3) 0.70540(2) 0.03087(13) Uani d . 1 2 . .
    F F1 0.25059(17) 0.17801(10) 0.54399(7) 0.0617(3) Uani d . 1 2 . .
    O O1 0.25258(16) 0.65312(11) 0.47256(7) 0.0437(3) Uani d . 1 2 . .
    O O2 0.13169(15) 0.52825(10) 0.73181(7) 0.0373(3) Uani d . 1 2 . .
    O O3 0.13613(15) 0.75027(10) 0.71521(7) 0.0407(3) Uani d . 1 2 . .
    C C1 0.2307(2) 0.61487(14) 0.60279(9) 0.0324(3) Uani d . 1 2 . .
    C C2 0.24256(19) 0.49996(14) 0.56282(9) 0.0323(3) Uani d . 1 2 . .
    C C3 0.2414(2) 0.37946(15) 0.58555(10) 0.0375(4) Uani d . 1 2 . .
    H H3 0.2332 0.3559 0.6387 0.045 Uiso calc R 1 2 . .
    C C4 0.2532(2) 0.29710(17) 0.52459(11) 0.0437(4) Uani d . 1 2 . .
    C C5 0.2648(2) 0.32726(19) 0.44430(11) 0.0491(5) Uani d . 1 2 . .
    H H5 0.2715 0.2671 0.4059 0.059 Uiso calc R 1 2 . .
    C C6 0.2664(2) 0.44598(18) 0.42199(10) 0.0456(4) Uani d . 1 2 . .
    H H6 0.2745 0.4688 0.3687 0.055 Uiso calc R 1 2 . .
    C C7 0.2553(2) 0.53018(16) 0.48228(9) 0.0369(4) Uani d . 1 2 . .
    C C8 0.2376(2) 0.70287(16) 0.54652(10) 0.0391(4) Uani d . 1 2 . .
    C C9 0.2333(3) 0.83607(17) 0.54796(12) 0.0547(5) Uani d . 1 2 . .
    H H9A 0.2265 0.8632 0.6024 0.082 Uiso calc R 1 2 . .
    H H9B 0.1259 0.8644 0.5101 0.082 Uiso calc R 1 2 . .
    H H9C 0.3449 0.8671 0.5324 0.082 Uiso calc R 1 2 . .
    C C10 0.4518(2) 0.63802(13) 0.75603(9) 0.0298(3) Uani d . 1 2 B .
    C C11 0.5530(2) 0.74450(14) 0.75670(10) 0.0375(3) Uani d . 1 2 . .
    H H11 0.4957 0.8143 0.7332 0.045 Uiso calc R 1 2 A 1
    C C12 0.7390(2) 0.74468(16) 0.79277(11) 0.0420(4) Uani d P 0.887(3) 2 B 1
    H H12 0.8083 0.8150 0.7925 0.050 Uiso calc PR 0.887(3) 2 B 1
    C C12' 0.7390(2) 0.74468(16) 0.79277(11) 0.0420(4) Uani d PD 0.11 2 B 2
    F F2' 0.8472(11) 0.8379(6) 0.8099(5) 0.042(3) Uani d PDU 0.113(3) 2 B 2
    C C13 0.8244(2) 0.64277(16) 0.82925(10) 0.0409(4) Uani d . 1 2 . .
    H H13 0.9504 0.6434 0.8535 0.049 Uiso calc R 1 2 B 1
    C C14 0.7198(2) 0.54100(15) 0.82885(10) 0.0402(4) Uani d PD 0.887(3) 2 B 1
    F F2 0.80371(19) 0.44337(11) 0.86633(8) 0.0619(4) Uani d PDU 0.887(3) 2 B 1
    C C14' 0.7198(2) 0.54100(15) 0.82885(10) 0.0402(4) Uani d P 0.11 2 B 2
    H H14' 0.7770 0.4726 0.8546 0.048 Uiso calc PR 0.113(3) 2 B 2
    C C15 0.5338(2) 0.53388(14) 0.79236(9) 0.0354(3) Uani d . 1 2 . .
    H H15 0.4666 0.4626 0.7921 0.042 Uiso calc R 1 2 B 1
loop_
    _atom_site_aniso_label
    _atom_site_aniso_U_11
    _atom_site_aniso_U_22
    _atom_site_aniso_U_33
    _atom_site_aniso_U_12
    _atom_site_aniso_U_13
    _atom_site_aniso_U_23
    S1 0.0314(2) 0.0312(2) 0.0326(2) 0.00158(14) 0.01275(15) -0.00048(14)
    F1 0.0746(8) 0.0435(6) 0.0622(7) 0.0073(6) -0.0001(6) -0.0119(5)
    O1 0.0432(7) 0.0576(8) 0.0303(6) -0.0037(5) 0.0070(5) 0.0065(5)
    O2 0.0380(6) 0.0387(6) 0.0384(6) -0.0052(5) 0.0158(5) -0.0007(5)
    O3 0.0392(6) 0.0379(6) 0.0478(7) 0.0076(5) 0.0157(5) -0.0022(5)
    C1 0.0281(7) 0.0384(8) 0.0318(7) 0.0015(6) 0.0084(6) 0.0008(6)
    C2 0.0227(7) 0.0446(9) 0.0293(7) 0.0015(6) 0.0044(5) -0.0022(6)
    C3 0.0337(8) 0.0431(9) 0.0347(8) 0.0026(6) 0.0040(6) -0.0033(6)
    C4 0.0373(9) 0.0446(10) 0.0459(9) 0.0041(7) -0.0007(7) -0.0090(7)
    C5 0.0390(9) 0.0659(13) 0.0404(9) 0.0022(8) 0.0023(7) -0.0205(9)
    C6 0.0346(8) 0.0720(13) 0.0296(8) -0.0023(8) 0.0046(6) -0.0066(8)
    C7 0.0265(7) 0.0530(10) 0.0306(7) -0.0012(6) 0.0044(6) 0.0004(7)
    C8 0.0342(8) 0.0475(10) 0.0360(8) 0.0008(7) 0.0072(6) 0.0050(7)
    C9 0.0671(13) 0.0459(11) 0.0512(11) -0.0017(9) 0.0116(9) 0.0113(8)
    C10 0.0329(7) 0.0301(7) 0.0287(7) 0.0007(6) 0.0117(6) -0.0034(5)
    C11 0.0417(8) 0.0307(8) 0.0419(8) -0.0004(6) 0.0126(7) 0.0003(6)
    C12 0.0406(9) 0.0416(9) 0.0457(9) -0.0081(7) 0.0131(7) -0.0085(7)
    C12' 0.0406(9) 0.0416(9) 0.0457(9) -0.0081(7) 0.0131(7) -0.0085(7)
    F2' 0.038(4) 0.041(5) 0.048(5) -0.014(3) 0.013(3) -0.005(3)
    C13 0.0344(8) 0.0540(10) 0.0345(8) 0.0003(7) 0.0072(6) -0.0090(7)
    C14 0.0445(9) 0.0409(9) 0.0348(8) 0.0089(7) 0.0065(7) 0.0014(7)
    F2 0.0601(8) 0.0469(8) 0.0715(9) 0.0124(6) -0.0070(7) 0.0121(6)
    C14' 0.0445(9) 0.0409(9) 0.0348(8) 0.0089(7) 0.0065(7) 0.0014(7)
    C15 0.0416(8) 0.0303(8) 0.0355(8) -0.0009(6) 0.0103(6) -0.0006(6)
_geom_special_details
;
 All esds (except the esd in the dihedral angle between two l.s. planes)
 are estimated using the full covariance matrix.  The cell esds are taken
 into account individually in the estimation of esds in distances, angles
 and torsion angles; correlations between esds in cell parameters are only
 used when they are defined by crystal symmetry.  An approximate (isotropic)
 treatment of cell esds is used for estimating esds involving l.s. planes.
;
loop_
    _geom_bond_atom_site_label_1
    _geom_bond_atom_site_label_2
    _geom_bond_site_symmetry_2
    _geom_bond_distance
    _geom_bond_publ_flag
    S1 O3 . 1.4339(11) ?
    S1 O2 . 1.4349(11) ?
    S1 C1 . 1.7354(15) ?
    S1 C10 . 1.7627(16) ?
    F1 C4 . 1.361(2) ?
    O1 C8 . 1.366(2) ?
    O1 C7 . 1.374(2) ?
    C1 C8 . 1.357(2) ?
    C1 C2 . 1.447(2) ?
    C2 C3 . 1.390(2) ?
    C2 C7 . 1.395(2) ?
    C3 C4 . 1.376(2) ?
    C3 H3 . 0.9300 ?
    C4 C5 . 1.389(3) ?
    C5 C6 . 1.369(3) ?
    C5 H5 . 0.9300 ?
    C6 C7 . 1.381(2) ?
    C6 H6 . 0.9300 ?
    C8 C9 . 1.479(2) ?
    C9 H9A . 0.9600 ?
    C9 H9B . 0.9600 ?
    C9 H9C . 0.9600 ?
    C10 C15 . 1.386(2) ?
    C10 C11 . 1.391(2) ?
    C11 C12 . 1.374(2) ?
    C11 H11 . 0.9300 ?
    C12 C13 . 1.375(2) ?
    C12 H12 . 0.9300 ?
    C13 C14 . 1.361(2) ?
    C13 H13 . 0.9300 ?
    C14 F2 . 1.3383(19) ?
    C14 C15 . 1.378(2) ?
    C15 H15 . 0.9300 ?
loop_
    _geom_angle_atom_site_label_1
    _geom_angle_atom_site_label_2
    _geom_angle_atom_site_label_3
    _geom_angle_site_symmetry_1
    _geom_angle_site_symmetry_3
    _geom_angle
    _geom_angle_publ_flag
    O3 S1 O2 . . 119.64(7) ?
    O3 S1 C1 . . 108.82(7) ?
    O2 S1 C1 . . 107.65(7) ?
    O3 S1 C10 . . 107.83(7) ?
    O2 S1 C10 . . 107.96(7) ?
    C1 S1 C10 . . 103.84(7) ?
    C8 O1 C7 . . 107.34(12) ?
    C8 C1 C2 . . 107.87(13) ?
    C8 C1 S1 . . 126.82(13) ?
    C2 C1 S1 . . 125.29(11) ?
    C3 C2 C7 . . 119.67(15) ?
    C3 C2 C1 . . 136.08(14) ?
    C7 C2 C1 . . 104.24(14) ?
    C4 C3 C2 . . 115.85(15) ?
    C4 C3 H3 . . 122.1 ?
    C2 C3 H3 . . 122.1 ?
    F1 C4 C3 . . 117.79(16) ?
    F1 C4 C5 . . 117.77(16) ?
    C3 C4 C5 . . 124.43(18) ?
    C6 C5 C4 . . 119.70(16) ?
    C6 C5 H5 . . 120.2 ?
    C4 C5 H5 . . 120.2 ?
    C5 C6 C7 . . 116.84(16) ?
    C5 C6 H6 . . 121.6 ?
    C7 C6 H6 . . 121.6 ?
    O1 C7 C6 . . 126.08(15) ?
    O1 C7 C2 . . 110.41(14) ?
    C6 C7 C2 . . 123.51(17) ?
    C1 C8 O1 . . 110.14(15) ?
    C1 C8 C9 . . 134.79(16) ?
    O1 C8 C9 . . 115.07(15) ?
    C8 C9 H9A . . 109.5 ?
    C8 C9 H9B . . 109.5 ?
    H9A C9 H9B . . 109.5 ?
    C8 C9 H9C . . 109.5 ?
    H9A C9 H9C . . 109.5 ?
    H9B C9 H9C . . 109.5 ?
    C15 C10 C11 . . 121.37(15) ?
    C15 C10 S1 . . 119.32(12) ?
    C11 C10 S1 . . 119.29(12) ?
    C12 C11 C10 . . 118.79(15) ?
    C12 C11 H11 . . 120.6 ?
    C10 C11 H11 . . 120.6 ?
    C11 C12 C13 . . 121.22(16) ?
    C11 C12 H12 . . 119.4 ?
    C13 C12 H12 . . 119.4 ?
    C14 C13 C12 . . 118.25(16) ?
    C14 C13 H13 . . 120.9 ?
    C12 C13 H13 . . 120.9 ?
    F2 C14 C13 . . 117.58(16) ?
    F2 C14 C15 . . 118.89(16) ?
    C13 C14 C15 . . 123.53(15) ?
    C14 C15 C10 . . 116.82(15) ?
    C14 C15 H15 . . 121.6 ?
    C10 C15 H15 . . 121.6 ?
loop_
    _geom_hbond_atom_site_label_D
    _geom_hbond_atom_site_label_H
    _geom_hbond_atom_site_label_A
    _geom_hbond_site_symmetry_A
    _geom_hbond_distance_DH
    _geom_hbond_distance_HA
    _geom_hbond_distance_DA
    _geom_hbond_angle_DHA
    C5 H5 F2 4_565 0.93 2.45 3.302(2) 152.6
    C15 H15 O3 2_546 0.93 2.47 3.3754(19) 165.2
_iucr_refine_instructions_details
;
TITL 1201 IN P2(1)/N
CELL  0.71073  7.27720 11.09720 16.56250 90.00000 100.69800 90.00000
ZERR 4  0.00020  0.00030  0.00050  0.00000  0.00200  0.00000
LATT 1
SYMM -X+ 0.50000, Y+ 0.50000, -Z+ 0.50000
SFAC C H O F S
UNIT 60 40 12 8 4
TEMP 23
PLAN 30
FMAP 2
L.S. 15
ACTA
EQIV $1 -0.5+X, 0.5-Y, -0.5+Z
EQIV $2 0.5-X, -0.5+Y, 1.5-Z
HTAB C5 F2_$1
HTAB C15 O3_$2
MPLA 9 C1 C2 C3 C4 C5 C6 C7 O1 C8
MPLA 6 C10 C11 C12 C13 C14 C15
EXYZ C12 C12'
EADP C12 C12'
EXYZ C14 C14'
EADP C14 C14'
ISOR 0.01 F2 F2'
DFIX 1.330 0.005 C14 F2  C12' F2'
WGHT    0.054800    0.310800
EXTI    0.008760
FVAR       0.13543   0.88659
S1    5    0.216397    0.634401    0.705400    11.00000    0.03138    0.03125 =
         0.03261   -0.00048    0.01275    0.00158
F1    4    0.250589    0.178014    0.543986    11.00000    0.07462    0.04346 =
         0.06216   -0.01190   -0.00008    0.00731
O1    3    0.252584    0.653119    0.472556    11.00000    0.04324    0.05764 =
         0.03034    0.00647    0.00696   -0.00374
O2    3    0.131689    0.528254    0.731813    11.00000    0.03803    0.03871 =
         0.03838   -0.00072    0.01578   -0.00516
O3    3    0.136132    0.750273    0.715209    11.00000    0.03922    0.03788 =
         0.04781   -0.00217    0.01569    0.00756
C1    1    0.230650    0.614873    0.602789    11.00000    0.02808    0.03838 =
         0.03181    0.00084    0.00840    0.00150
C2    1    0.242558    0.499965    0.562823    11.00000    0.02275    0.04460 =
         0.02935   -0.00224    0.00445    0.00146
C3    1    0.241442    0.379459    0.585555    11.00000    0.03373    0.04311 =
         0.03473   -0.00326    0.00396    0.00262
AFIX  43
H3    2    0.233240    0.355930    0.638662    11.00000   -1.20000
AFIX   0
C4    1    0.253229    0.297096    0.524595    11.00000    0.03729    0.04464 =
         0.04591   -0.00896   -0.00074    0.00408
C5    1    0.264836    0.327261    0.444303    11.00000    0.03899    0.06591 =
         0.04038   -0.02052    0.00234    0.00225
AFIX  43
H5    2    0.271528    0.267079    0.405879    11.00000   -1.20000
AFIX   0
C6    1    0.266381    0.445983    0.421988    11.00000    0.03463    0.07202 =
         0.02958   -0.00656    0.00461   -0.00229
AFIX  43
H6    2    0.274513    0.468845    0.368745    11.00000   -1.20000
AFIX   0
C7    1    0.255293    0.530176    0.482278    11.00000    0.02654    0.05301 =
         0.03065    0.00036    0.00436   -0.00120
C8    1    0.237640    0.702866    0.546524    11.00000    0.03419    0.04748 =
         0.03604    0.00502    0.00721    0.00077
C9    1    0.233350    0.836067    0.547963    11.00000    0.06706    0.04590 =
         0.05123    0.01134    0.01156   -0.00165
AFIX 137
H9A   2    0.226486    0.863179    0.602366    11.00000   -1.50000
H9B   2    0.125917    0.864351    0.510061    11.00000   -1.50000
H9C   2    0.344862    0.867145    0.532397    11.00000   -1.50000
AFIX   0
C10   1    0.451848    0.638015    0.756031    11.00000    0.03289    0.03013 =
         0.02867   -0.00339    0.01174    0.00074
C11   1    0.552962    0.744500    0.756699    11.00000    0.04166    0.03070 =
         0.04190    0.00026    0.01255   -0.00044
AFIX  43
H11   2    0.495742    0.814295    0.733171    11.00000   -1.20000
PART 1
AFIX   0
C12   1    0.738983    0.744685    0.792767    21.00000    0.04055    0.04160 =
         0.04572   -0.00851    0.01314   -0.00809
AFIX  43
H12   2    0.808338    0.815026    0.792500    21.00000   -1.20000
PART 2
AFIX   0
C12'  1    0.738983    0.744685    0.792767   -21.00000    0.04055    0.04160 =
         0.04572   -0.00851    0.01314   -0.00809
F2'   4    0.847152    0.837913    0.809913   -21.00000    0.03820    0.04055 =
         0.04816   -0.00466    0.01255   -0.01402
PART 0
C13   1    0.824445    0.642766    0.829246    11.00000    0.03440    0.05403 =
         0.03452   -0.00905    0.00719    0.00026
AFIX  43
H13   2    0.950375    0.643360    0.853544    11.00000   -1.20000
PART 1
AFIX   0
C14   1    0.719845    0.540997    0.828847    21.00000    0.04447    0.04091 =
         0.03483    0.00135    0.00649    0.00895
F2    4    0.803714    0.443370    0.866332    21.00000    0.06005    0.04692 =
         0.07148    0.01211   -0.00700    0.01241
PART 2
C14'  1    0.719845    0.540997    0.828847   -21.00000    0.04447    0.04091 =
         0.03483    0.00135    0.00649    0.00895
AFIX  43
H14'  2    0.776955    0.472586    0.854575   -21.00000   -1.20000
PART 0
AFIX   0
C15   1    0.533833    0.533884    0.792361    11.00000    0.04159    0.03025 =
         0.03553   -0.00057    0.01034   -0.00094
AFIX  43
H15   2    0.466562    0.462592    0.792138    11.00000   -1.20000
HKLF 4
REM  1201 IN P2(1)/N
REM R1 =  0.0373 for   2732 Fo > 4sig(Fo)  and  0.0457 for all   3275 data
REM    202 parameters refined using     14 restraints
END
WGHT      0.0548      0.3108
REM Highest difference peak  0.364,  deepest hole -0.313,  1-sigma level  0.050
Q1    1   0.2189  0.6294  0.6479  11.00000  0.05    0.36
Q2    1   0.2383  0.5532  0.5925  11.00000  0.05    0.29
Q3    1   0.3519  0.6348  0.7338  11.00000  0.05    0.27
Q4    1   0.2387  0.5139  0.5241  11.00000  0.05    0.25
Q5    1   0.2828  0.3395  0.5604  11.00000  0.05    0.22
Q6    1   0.2210  0.4918  0.4440  11.00000  0.05    0.22
Q7    1   0.6416  0.7454  0.7908  11.00000  0.05    0.22
Q8    1   0.4997  0.6865  0.7603  11.00000  0.05    0.21
Q9    1   0.6208  0.5454  0.8268  11.00000  0.05    0.20
Q10   1   0.2062  0.7141  0.6994  11.00000  0.05    0.20
Q11   1   0.2146  0.6639  0.5804  11.00000  0.05    0.20
Q12   1   0.2010  0.5407  0.7139  11.00000  0.05    0.18
Q13   1   0.2904  0.4373  0.5782  11.00000  0.05    0.18
Q14   1   0.4959  0.5777  0.7538  11.00000  0.05    0.17
Q15   1   0.7603  0.6966  0.8294  11.00000  0.05    0.17
Q16   1   0.0475  0.7464  0.6937  11.00000  0.05    0.17
Q17   1   0.2362  0.7675  0.5503  11.00000  0.05    0.16
Q18   1   0.7200  0.4366  0.8988  11.00000  0.05    0.16
Q19   1   0.1444  0.5219  0.7640  11.00000  0.05    0.16
Q20   1   0.2186  0.3201  0.4790  11.00000  0.05    0.16
Q21   1   0.1724  0.7844  0.7063  11.00000  0.05    0.16
Q22   1   0.1380  0.5770  0.7228  11.00000  0.05    0.15
Q23   1   0.5819  0.4149  0.8949  11.00000  0.05    0.15
Q24   1   0.2339  0.6783  0.4338  11.00000  0.05    0.14
Q25   1   0.7469  0.6052  0.8461  11.00000  0.05    0.14
Q26   1   0.0699  0.8577  0.5559  11.00000  0.05    0.14
Q27   1   0.7463  0.5040  0.8452  11.00000  0.05    0.14
Q28   1   0.2540  0.6796  0.5071  11.00000  0.05    0.14
Q29   1   0.1944  0.3859  0.4275  11.00000  0.05    0.13
Q30   1   0.3502  0.8815  0.6232  11.00000  0.05    0.13
;
