# Supplementary material for: 5-Fluoro-3-(3-fluoro­phenyl­sulfon­yl)-2-methyl-1-benzofuran
Source: Acta Crystallogr Sect E Struct Rep Online. 2012 Jul 18;68(Pt 8):o2477. doi: 10.1107/S1600536812031972 (PMC3414932; doi:10.1107/S1600536812031972)
Supplement: Supplementary file 2 [file e-68-o2477-Isup2.hkl]

# 
# h,k,l, Fc-squared, Fo-squared, sigma(Fo-squared) and status flag 
# 
data_I
_shelx_title ' 1201 IN P2(1)/N' 
_shelx_refln_list_code          4 
_shelx_F_calc_maximum      280.35 
_exptl_crystal_F_000       632.00 
_reflns_d_resolution_high  0.7497 
 
loop_ 
 _symmetry_equiv_pos_as_xyz 
 'x, y, z' 
 '-x+1/2, y+1/2, -z+1/2' 
 '-x, -y, -z' 
 'x-1/2, -y-1/2, z-1/2' 
 
_cell_length_a     7.2772 
_cell_length_b    11.0972 
_cell_length_c    16.5625 
_cell_angle_alpha  90.000 
_cell_angle_beta  100.698 
_cell_angle_gamma  90.000 
 
_shelx_F_squared_multiplier     1.000 
 
loop_ 
 _refln_index_h 
 _refln_index_k 
 _refln_index_l 
 _refln_F_squared_calc 
 _refln_F_squared_meas 
 _refln_F_squared_sigma 
 _refln_observed_status 
   2   0   0    78596.23    76750.59   2748.61 o 
   4   0   0    14811.50    15784.43    516.00 o 
   6   0   0     2493.29     2487.51     38.72 o 
   8   0   0      511.13      490.71     19.65 o 
   1   1   0        3.05        3.39      0.55 o 
   2   1   0     2761.17     2925.27     31.78 o 
   3   1   0     3137.97     3357.82     36.83 o 
   4   1   0      834.92      828.97     11.09 o 
   5   1   0      126.38      132.14      3.23 o 
   6   1   0      366.72      368.89      6.74 o 
   7   1   0       22.00       28.11      5.21 o 
   8   1   0      264.69      265.15      9.64 o 
   9   1   0       44.07       35.98      4.19 o 
   0   2   0      950.92      974.35     14.19 o 
   1   2   0     3208.23     3273.45     31.62 o 
   2   2   0      328.45      314.82      4.58 o 
   3   2   0      897.08      877.80     11.15 o 
   4   2   0       74.94       69.33      2.25 o 
   5   2   0      312.11      292.90      5.74 o 
   6   2   0       58.66       57.27      3.00 o 
   7   2   0       12.09       10.26      2.13 o 
   8   2   0        0.01        1.21      1.70 o 
   9   2   0        2.29        1.09      3.27 o 
   1   3   0        0.03        0.42      0.37 o 
   2   3   0        0.19       -0.26      0.26 o 
   3   3   0       18.56       14.89      1.73 o 
   4   3   0      653.81      655.72     10.33 o 
   5   3   0      647.72      613.49     10.27 o 
   6   3   0      205.87      214.29      6.70 o 
   7   3   0      240.93      234.81      9.70 o 
   8   3   0      118.48      141.03     10.36 o 
   9   3   0       67.55       82.93      7.45 o 
   0   4   0      187.38      165.67      4.03 o 
   1   4   0       14.76       11.99      0.65 o 
   2   4   0     1926.02     1896.20     19.88 o 
   3   4   0      175.02      154.10      2.57 o 
   4   4   0      988.80      993.24     14.61 o 
   5   4   0      344.75      323.12      6.64 o 
   6   4   0       24.15       26.85      2.66 o 
   7   4   0        0.66        0.92      2.31 o 
   8   4   0       73.51       79.86      6.13 o 
   9   4   0        0.45       -2.34      2.62 o 
   1   5   0       12.62       15.21      0.88 o 
   2   5   0     2643.45     2923.65     29.92 o 
   3   5   0       84.40      100.22      4.17 o 
   4   5   0       82.89       78.25      2.29 o 
   5   5   0      309.17      332.56      5.37 o 
   6   5   0       22.95       20.25      3.11 o 
   7   5   0      123.63      109.51      6.97 o 
   8   5   0      194.39      209.78      9.51 o 
   0   6   0     2171.18     2458.91     35.87 o 
   1   6   0      237.07      225.28      4.74 o 
   2   6   0     1662.85     1830.65     19.91 o 
   3   6   0      299.62      290.55      4.92 o 
   4   6   0      767.92      811.72     10.97 o 
   5   6   0      708.58      713.83     19.40 o 
   6   6   0      105.26       95.89      4.24 o 
   7   6   0        3.84        3.31      2.36 o 
   8   6   0       21.93       23.81      4.38 o 
   1   7   0        2.00        3.04      0.82 o 
   2   7   0        2.45        2.94      0.95 o 
   3   7   0      285.47      272.57      4.95 o 
   4   7   0        0.12       -0.52      1.10 o 
   5   7   0      151.76      145.54      5.22 o 
   6   7   0        0.45       -0.65      1.97 o 
   7   7   0       59.39       58.21      4.04 o 
   8   7   0        3.30        3.70      2.92 o 
   0   8   0      941.14      944.02     16.26 o 
   1   8   0      375.90      372.40      5.84 o 
   2   8   0       19.92       23.72      2.81 o 
   3   8   0       37.13       47.32      2.66 o 
   4   8   0        6.44        9.49      1.85 o 
   5   8   0        7.98       11.12      2.18 o 
   6   8   0       11.05       11.83      3.15 o 
   7   8   0       30.30       27.09      3.24 o 
   8   8   0        0.18       -1.03      1.76 o 
   1   9   0        2.75        2.36      1.05 o 
   2   9   0      404.11      397.33     14.65 o 
   3   9   0       21.95       26.64      2.91 o 
   4   9   0       74.82       70.46      3.93 o 
   5   9   0       65.27       64.32      4.13 o 
   6   9   0       28.14       33.74      5.43 o 
   7   9   0       50.85       50.74      4.22 o 
   0  10   0     1411.98     1408.15     23.52 o 
   1  10   0      127.75      118.29      4.59 o 
   2  10   0       66.84       59.38      3.55 o 
   3  10   0       31.59       33.30      3.05 o 
   4  10   0       10.48       10.00      2.49 o 
   5  10   0        3.55        4.77      2.26 o 
   6  10   0        1.76        1.92      2.22 o 
   7  10   0       13.00       14.02      3.44 o 
   1  11   0        1.92        2.01      1.68 o 
   2  11   0        0.12       -0.16      1.53 o 
   3  11   0      244.94      219.37      8.21 o 
   4  11   0        2.72       -0.52      2.19 o 
   5  11   0       53.74       59.34      5.18 o 
   6  11   0        0.41       -1.17      2.02 o 
   0  12   0      156.89      143.99     13.09 o 
   1  12   0        7.06        5.79      2.05 o 
   2  12   0       71.09       65.65      4.09 o 
   3  12   0        5.58        6.70      2.40 o 
   4  12   0       69.46       67.45      5.24 o 
   5  12   0       22.82       32.87      4.34 o 
   1  13   0        0.59        2.45      3.08 o 
   2  13   0       11.26       26.72      8.18 o 
   3  13   0        6.84        6.52      2.42 o 
   4  13   0       92.26      101.33      6.46 o 
   0  14   0       11.62       20.72      7.09 o 
   1  14   0       39.32       45.26      9.27 o 
   2  14   0       13.82       20.17      7.63 o 
   3  14   0        9.80       10.36      7.09 o 
  -9   0   1       82.99       77.98      8.18 o 
  -7   0   1      368.03      379.01      9.83 o 
  -5   0   1        1.20        2.18      1.09 o 
  -3   0   1        4.88        2.07      0.91 o 
  -1   0   1     2850.30     2898.13    149.93 o 
   1   0   1     1283.71     1324.61     16.84 o 
   3   0   1       45.71       19.53      2.93 o 
   5   0   1       17.74       24.08      2.98 o 
   7   0   1       55.07       39.26      5.45 o 
   9   0   1        5.20        7.09      4.36 o 
  -9   1   1       64.35       58.98      4.53 o 
  -8   1   1       13.05        6.14      3.38 o 
  -7   1   1        0.97        2.95      1.34 o 
  -6   1   1      257.29      236.01      4.85 o 
  -5   1   1      131.80      141.79      3.42 o 
  -4   1   1      515.17      536.50      7.81 o 
  -3   1   1     3258.97     3432.25     37.55 o 
  -2   1   1     1535.86     1616.16     18.11 o 
  -1   1   1      551.20      530.09      6.51 o 
   0   1   1     5047.51     4965.52    116.67 o 
   1   1   1      231.63      255.95      3.33 o 
   2   1   1     9142.23     9994.13    268.58 o 
   3   1   1     2255.03     2528.65     25.89 o 
   4   1   1     2608.47     2837.51     29.48 o 
   5   1   1       38.66       44.23      2.02 o 
   6   1   1     1166.35     1201.07     16.44 o 
   7   1   1        0.31        1.02      1.39 o 
   8   1   1      643.34      625.14     16.79 o 
   9   1   1       48.85       62.66      5.19 o 
  -9   2   1        0.01       -2.22      2.22 o 
  -8   2   1        4.76        8.12      2.26 o 
  -7   2   1        2.24        1.99      1.37 o 
  -6   2   1      192.92      180.72      4.16 o 
  -5   2   1       12.23       11.82      1.28 o 
  -4   2   1      898.83      949.27     12.34 o 
  -3   2   1      630.61      627.80      8.41 o 
  -2   2   1     1509.15     1450.13     16.62 o 
  -1   2   1      427.69      405.30      4.38 o 
   0   2   1    11425.73    10196.28    105.42 o 
   1   2   1      342.08      327.36      4.03 o 
   2   2   1      620.41      566.75     10.11 o 
   3   2   1        7.11        7.07      1.18 o 
   4   2   1      230.64      234.89      4.42 o 
   5   2   1       11.73       11.04      1.26 o 
   6   2   1        0.97        1.09      1.18 o 
   7   2   1       24.61       21.94      2.66 o 
   8   2   1       56.28       53.57      4.81 o 
   9   2   1        2.97        7.63      3.82 o 
  -9   3   1       11.53        7.69      3.41 o 
  -8   3   1      179.63      188.74      8.32 o 
  -7   3   1       68.75       65.85      3.88 o 
  -6   3   1       62.53       76.37      3.23 o 
  -5   3   1        0.05        0.74      1.11 o 
  -4   3   1      117.27      120.69      3.15 o 
  -3   3   1       76.65       84.24      2.22 o 
  -2   3   1      866.76      976.99      9.15 o 
  -1   3   1      187.91      213.31      3.38 o 
   0   3   1      208.62      210.17      2.75 o 
   1   3   1       40.22       35.58      1.06 o 
   2   3   1        8.83       14.61      0.81 o 
   3   3   1       40.25       41.77      1.76 o 
   4   3   1     1007.44     1014.78     17.93 o 
   5   3   1      139.34      141.58      4.50 o 
   6   3   1      222.68      223.16      8.24 o 
   7   3   1      109.96      110.78      5.77 o 
   8   3   1      189.03      195.31     19.09 o 
   9   3   1       14.58       15.81      5.45 o 
  -9   4   1        1.48        5.09      3.41 o 
  -8   4   1        4.39        0.58      2.09 o 
  -7   4   1       24.03       28.65      3.67 o 
  -6   4   1       69.52       70.01      5.57 o 
  -5   4   1     2803.55     2740.15     32.47 o 
  -4   4   1      262.45      266.75      5.18 o 
  -3   4   1     1832.12     1751.16     16.86 o 
  -2   4   1      570.83      533.85      6.81 o 
  -1   4   1     1494.29     1483.60     15.50 o 
   0   4   1        0.01        0.64      0.68 o 
   1   4   1     2356.58     2436.55     22.60 o 
   2   4   1       19.47       17.65      1.82 o 
   3   4   1     1197.57     1189.89     12.76 o 
   4   4   1        0.74        0.48      0.75 o 
   5   4   1     1374.43     1352.49     22.36 o 
   6   4   1       31.54       27.79      2.82 o 
   7   4   1       60.79       58.40     10.68 o 
   8   4   1       37.92       36.60      5.12 o 
   9   4   1       30.25       20.95      4.72 o 
  -9   5   1       92.42      101.82      7.68 o 
  -8   5   1      153.11      163.27      8.41 o 
  -7   5   1      639.09      615.81     16.58 o 
  -6   5   1      140.08      126.97     11.03 o 
  -5   5   1     1282.62     1297.11     17.31 o 
  -4   5   1      183.90      200.65      3.79 o 
  -3   5   1        7.08        5.75      1.38 o 
  -2   5   1       22.94       22.04      1.29 o 
  -1   5   1      159.37      179.40      4.00 o 
   0   5   1       62.32       96.80      2.64 o 
   1   5   1      726.62      695.99      7.67 o 
   2   5   1      334.19      419.65      5.91 o 
   3   5   1      639.45      617.25      8.66 o 
   4   5   1       37.62       32.57      1.68 o 
   5   5   1     1082.05     1082.06     15.96 o 
   6   5   1        0.33        1.54      2.85 o 
   7   5   1      329.16      332.34     13.10 o 
   8   5   1        2.18        5.93      2.79 o 
  -8   6   1       46.33       41.41      8.11 o 
  -7   6   1       24.66       20.46      4.04 o 
  -6   6   1       30.53       25.47      2.46 o 
  -5   6   1      526.70      516.86      9.60 o 
  -4   6   1      374.76      367.63      6.89 o 
  -3   6   1      255.52      228.05      4.23 o 
  -2   6   1      767.25      778.16     10.68 o 
  -1   6   1      428.41      400.18      5.67 o 
   0   6   1      196.18      168.87      3.25 o 
   1   6   1      456.83      435.79      5.57 o 
   2   6   1       74.55       65.91      2.58 o 
   3   6   1      183.12      182.07      3.73 o 
   4   6   1        5.01        2.90      1.22 o 
   5   6   1      230.12      230.46      5.31 o 
   6   6   1       64.25       66.21      3.74 o 
   7   6   1        0.10        2.20      2.22 o 
   8   6   1       73.11       76.36      6.33 o 
  -8   7   1       62.07       68.77      6.41 o 
  -7   7   1       19.79       23.79      2.88 o 
  -6   7   1       16.88       25.18      2.73 o 
  -5   7   1      161.70      165.62      5.56 o 
  -4   7   1      149.76      134.69      4.22 o 
  -3   7   1        8.65        3.65      1.22 o 
  -2   7   1       38.22       71.44      3.76 o 
  -1   7   1       95.63       98.75      3.09 o 
   0   7   1      203.14      233.55      4.16 o 
   1   7   1      248.70      262.93      4.52 o 
   2   7   1      476.50      449.95      6.76 o 
   3   7   1      266.39      262.00      4.92 o 
   4   7   1      832.81      818.65     14.18 o 
   5   7   1      146.98      147.02      5.27 o 
   6   7   1      157.55      163.58      6.61 o 
   7   7   1       13.30       11.51      2.30 o 
   8   7   1      125.71      116.83      7.76 o 
  -8   8   1        1.99        4.42      2.36 o 
  -7   8   1       77.06       84.75      4.77 o 
  -6   8   1       10.12        8.35      2.08 o 
  -5   8   1      150.84      156.57      5.76 o 
  -4   8   1        7.95        6.34      1.98 o 
  -3   8   1      632.10      632.08     11.85 o 
  -2   8   1       16.44       14.04      1.92 o 
  -1   8   1     1572.98     1592.23     17.84 o 
   0   8   1      829.59      791.77     10.14 o 
   1   8   1      846.05      870.47     10.87 o 
   2   8   1       38.41       35.05      2.66 o 
   3   8   1       34.09       31.72      2.28 o 
   4   8   1       18.66       13.10      2.05 o 
   5   8   1       12.20       15.09      2.28 o 
   6   8   1        1.52       -1.07      1.44 o 
   7   8   1       12.46       14.17      2.91 o 
  -7   9   1       12.32        9.85      2.62 o 
  -6   9   1        0.84        3.85      2.03 o 
  -5   9   1        9.11        2.23      2.04 o 
  -4   9   1       31.58       30.66      4.47 o 
  -3   9   1      146.43      113.13      7.72 o 
  -2   9   1      178.18      160.56      5.40 o 
  -1   9   1      582.85      605.84     11.29 o 
   0   9   1      509.85      467.76      6.44 o 
   1   9   1      605.18      609.64      8.58 o 
   2   9   1      516.37      475.06     10.63 o 
   3   9   1     1544.15     1420.32     19.39 o 
   4   9   1      292.11      272.89      9.61 o 
   5   9   1      174.89      169.72      9.13 o 
   6   9   1       90.51       93.20      7.87 o 
   7   9   1       12.01       12.54      2.70 o 
  -7  10   1        0.19        0.67      2.43 o 
  -6  10   1        6.72        8.19      2.69 o 
  -5  10   1       62.65       59.97      5.27 o 
  -4  10   1       94.70       77.28      5.22 o 
  -3  10   1       63.16       52.34      3.65 o 
  -2  10   1      126.69      123.20      4.87 o 
  -1  10   1       15.11       10.14      2.02 o 
   0  10   1     1049.72     1071.52     13.38 o 
   1  10   1       20.95       23.36      2.34 o 
   2  10   1       41.01       41.86      3.07 o 
   3  10   1       12.59       12.00      2.43 o 
   4  10   1       11.87       13.35      3.54 o 
   5  10   1       17.96       12.94      2.40 o 
   6  10   1        0.18        0.26      1.92 o 
  -6  11   1       16.00       17.80      5.35 o 
  -5  11   1        1.32        0.52      2.16 o 
  -4  11   1        7.54       12.23      2.80 o 
  -3  11   1        0.42       -1.74      2.21 o 
  -2  11   1        2.02        2.03      1.62 o 
  -1  11   1        0.26        0.32      1.23 o 
   0  11   1       18.95       17.36      1.78 o 
   1  11   1        7.62        9.72      2.31 o 
   2  11   1      111.49       82.43      4.16 o 
   3  11   1        7.18        5.86      2.26 o 
   4  11   1      113.81      100.86     10.55 o 
   5  11   1        8.77       11.11      2.89 o 
   6  11   1       88.85      103.83      9.56 o 
  -5  12   1       91.70      117.10      6.94 o 
  -4  12   1       32.94       28.83      3.92 o 
  -3  12   1       39.13       46.41      4.36 o 
  -2  12   1       13.11       13.42      2.41 o 
  -1  12   1       98.58      109.04      4.78 o 
   0  12   1       37.97       30.77      5.19 o 
   1  12   1       73.44       89.60      5.14 o 
   2  12   1        9.76       13.00      3.53 o 
   3  12   1       32.78       39.25      4.03 o 
   4  12   1       33.31       25.93      3.73 o 
   5  12   1       25.54       29.11      4.29 o 
  -4  13   1        0.04       -1.61      1.93 o 
  -3  13   1        0.05        1.05      1.96 o 
  -2  13   1        0.24        0.55      1.96 o 
  -1  13   1        1.19        1.36      3.08 o 
   0  13   1        6.82        9.41      6.00 o 
   1  13   1        0.27        3.54      3.08 o 
   2  13   1       54.87       82.34     12.00 o 
   3  13   1        9.71        8.72      3.63 o 
   4  13   1       14.43       13.63      3.22 o 
  -3  14   1       14.02       21.81      8.18 o 
  -2  14   1       33.48       47.44     10.91 o 
  -1  14   1       23.40       33.12      5.74 o 
   0  14   1       14.70       23.22      5.40 o 
   1  14   1       48.60       45.26      9.82 o 
   2  14   1       22.05       23.99      8.72 o 
  -8   0   2       31.16       28.16      3.41 o 
  -6   0   2      203.30      227.91      6.72 o 
  -4   0   2      218.20      243.47      7.37 o 
  -2   0   2     3239.72     3687.90     50.98 o 
   0   0   2      602.36      653.49      8.25 o 
   2   0   2    30117.57    30265.05    543.16 o 
   4   0   2    10543.85    11487.72    336.90 o 
   6   0   2     2457.07     2677.98    101.53 o 
   8   0   2      858.93      806.77     28.40 o 
  -9   1   2       55.54       59.48     11.45 o 
  -8   1   2       15.19       22.34      2.36 o 
  -7   1   2       31.09       38.34      2.38 o 
  -6   1   2        1.13        0.57      0.85 o 
  -5   1   2        0.18        0.55      0.82 o 
  -4   1   2       36.87       31.83      1.54 o 
  -3   1   2      471.95      446.97      7.28 o 
  -2   1   2      113.99      125.75      2.30 o 
  -1   1   2     5632.93     5651.10    133.65 o 
   0   1   2      470.30      462.53      4.99 o 
   1   1   2     4596.19     4591.20     91.43 o 
   2   1   2     1886.47     1893.33     21.11 o 
   3   1   2     3813.06     4152.86     45.26 o 
   4   1   2       59.54       49.02      2.08 o 
   5   1   2      149.15      149.71      3.82 o 
   6   1   2       23.69       21.28      2.59 o 
   7   1   2        5.28        8.45      2.31 o 
   8   1   2       28.24       32.67      4.03 o 
   9   1   2       39.69       40.36      4.63 o 
  -9   2   2       21.69       29.86      6.54 o 
  -8   2   2        9.53       11.73      1.99 o 
  -7   2   2       94.73       88.01      3.06 o 
  -6   2   2        0.00       -0.80      0.88 o 
  -5   2   2      345.77      346.09      6.17 o 
  -4   2   2      139.18      125.89      3.01 o 
  -3   2   2      177.33      170.50      3.06 o 
  -2   2   2      142.68      120.17      2.19 o 
  -1   2   2     1902.62     1823.01     20.23 o 
   0   2   2       81.35       77.47      2.16 o 
   1   2   2      497.42      487.24      4.36 o 
   2   2   2      243.16      264.52      3.80 o 
   3   2   2      154.87      164.28      3.13 o 
   4   2   2        1.48        3.24      0.80 o 
   5   2   2       66.37       83.92      2.80 o 
   6   2   2        5.49        3.18      1.69 o 
   7   2   2       99.14      114.48      5.39 o 
   8   2   2        0.72        0.79      3.27 o 
   9   2   2       58.40       62.41      5.36 o 
  -9   3   2       96.73      105.58      7.99 o 
  -8   3   2       93.01      109.80      8.91 o 
  -7   3   2      210.48      214.11      5.68 o 
  -6   3   2       13.07       15.74      1.55 o 
  -5   3   2      617.91      581.63      8.41 o 
  -4   3   2        7.47        8.99      0.96 o 
  -3   3   2       29.23       22.98      1.43 o 
  -2   3   2     1536.06     1640.29     15.79 o 
  -1   3   2       48.31       33.95      1.22 o 
   0   3   2      693.69      692.65      7.70 o 
   1   3   2      103.41      127.09      2.07 o 
   2   3   2      483.90      482.18      5.52 o 
   3   3   2       77.84       86.36      2.97 o 
   4   3   2      819.01      812.99     10.85 o 
   5   3   2      485.68      475.51     10.01 o 
   6   3   2      133.36      125.03      8.13 o 
   7   3   2      155.72      163.16      6.42 o 
   8   3   2       41.99       40.90      4.42 o 
   9   3   2       17.78       22.90      6.00 o 
  -9   4   2        1.52        1.36      2.64 o 
  -8   4   2        6.31        2.94      2.36 o 
  -7   4   2       13.33       13.60      3.02 o 
  -6   4   2      584.49      571.54     11.42 o 
  -5   4   2        1.14        2.05      1.04 o 
  -4   4   2     1408.27     1451.32     17.84 o 
  -3   4   2      184.83      178.97      2.49 o 
  -2   4   2      704.78      680.66     10.65 o 
  -1   4   2      417.00      422.36      5.87 o 
   0   4   2      777.95      909.45      9.31 o 
   1   4   2       56.00       62.76      1.43 o 
   2   4   2        8.47        7.36      0.90 o 
   3   4   2      158.46      162.90      2.50 o 
   4   4   2       11.44       16.33      0.90 o 
   5   4   2      266.49      255.77      7.29 o 
   6   4   2      242.12      241.59      7.61 o 
   7   4   2        0.44        1.97      1.76 o 
   8   4   2      163.34      160.35     11.45 o 
  -9   5   2       14.87       18.19      4.09 o 
  -8   5   2      144.02      156.06      8.21 o 
  -7   5   2       36.98       33.30      4.23 o 
  -6   5   2        2.55        1.27      1.93 o 
  -5   5   2       32.11       31.00      2.68 o 
  -4   5   2        2.02        1.97      0.66 o 
  -3   5   2      257.00      262.06      4.27 o 
  -2   5   2     1218.00     1370.55     19.31 o 
  -1   5   2      643.59      675.45      8.12 o 
   0   5   2      231.39      234.39      3.38 o 
   1   5   2      540.08      578.63      8.45 o 
   2   5   2     1628.61     1879.93     21.73 o 
   3   5   2      391.70      402.89      6.30 o 
   4   5   2      831.79      768.04     10.48 o 
   5   5   2      238.65      240.57      8.03 o 
   6   5   2      158.81      155.87      4.52 o 
   7   5   2       56.35       56.71      5.85 o 
   8   5   2      126.17      153.25      9.38 o 
  -8   6   2       41.61       42.08      5.29 o 
  -7   6   2        9.37        4.39      2.59 o 
  -6   6   2      126.48      132.35      4.54 o 
  -5   6   2      686.07      694.76     10.93 o 
  -4   6   2      258.57      260.69      5.73 o 
  -3   6   2      249.01      230.83      4.36 o 
  -2   6   2     1118.14     1199.09     15.23 o 
  -1   6   2      302.76      301.40      4.65 o 
   0   6   2     2037.87     2364.50     24.49 o 
   1   6   2     1234.47     1365.72     13.92 o 
   2   6   2     1104.91     1216.49     12.66 o 
   3   6   2      405.79      427.92      7.27 o 
   4   6   2      452.97      488.74     10.01 o 
   5   6   2      417.18      425.37      9.30 o 
   6   6   2      314.66      319.43      8.72 o 
   7   6   2       58.53       65.16      4.14 o 
   8   6   2       95.10       97.93      7.20 o 
  -8   7   2       26.53       24.13      4.29 o 
  -7   7   2       53.38       47.09      3.62 o 
  -6   7   2       40.91       43.01      3.25 o 
  -5   7   2      118.59      118.68      5.21 o 
  -4   7   2       36.25       44.72      2.99 o 
  -3   7   2      179.22      155.30      5.05 o 
  -2   7   2       25.30       25.63      1.56 o 
  -1   7   2       40.78       42.65      1.70 o 
   0   7   2       50.89       57.20      1.95 o 
   1   7   2      116.04      121.60      2.67 o 
   2   7   2       44.80       50.15      2.11 o 
   3   7   2      545.45      527.39      7.76 o 
   4   7   2       88.59       85.44      3.31 o 
   5   7   2      202.16      193.34      6.06 o 
   6   7   2       25.22       21.03      2.60 o 
   7   7   2       47.10       46.14      3.55 o 
   8   7   2       14.47       10.25      2.68 o 
  -8   8   2       11.26       10.09      2.55 o 
  -7   8   2        0.06        1.75      1.92 o 
  -6   8   2      132.15      135.93      7.52 o 
  -5   8   2        5.08        3.72      2.04 o 
  -4   8   2      364.12      355.76      8.51 o 
  -3   8   2       17.63       16.28      2.17 o 
  -2   8   2      872.87      851.14     14.51 o 
  -1   8   2       88.35       82.42      2.53 o 
   0   8   2     2610.82     2559.41     27.03 o 
   1   8   2        0.61       -0.13      0.76 o 
   2   8   2      263.22      273.81      5.15 o 
   3   8   2       69.59       68.55      2.63 o 
   4   8   2       52.67       65.43      5.04 o 
   5   8   2       49.85       55.52      3.57 o 
   6   8   2        4.33        3.61      1.87 o 
   7   8   2        2.11        2.37      1.98 o 
  -7   9   2      106.18      115.21     10.25 o 
  -6   9   2       75.82       87.37      5.80 o 
  -5   9   2      170.04      179.49      7.46 o 
  -4   9   2      238.64      216.97      6.68 o 
  -3   9   2      315.98      316.43     10.32 o 
  -2   9   2      279.48      264.67      7.14 o 
  -1   9   2      332.13      321.53      6.30 o 
   0   9   2        5.81       11.19      1.30 o 
   1   9   2      288.49      269.18      5.57 o 
   2   9   2      612.06      618.88     12.28 o 
   3   9   2      237.47      228.07      7.64 o 
   4   9   2       73.67       74.88      5.51 o 
   5   9   2      143.09      147.65      8.19 o 
   6   9   2       62.47       71.66      4.47 o 
   7   9   2       51.22       49.45      4.17 o 
  -7  10   2       37.04       49.97      5.20 o 
  -6  10   2       33.55       32.77      5.04 o 
  -5  10   2       26.56       38.68      4.22 o 
  -4  10   2      229.83      223.46      9.60 o 
  -3  10   2       55.07       57.36      3.71 o 
  -2  10   2      282.32      268.77      8.03 o 
  -1  10   2      265.94      275.26      8.05 o 
   0  10   2     1129.93     1125.84     13.92 o 
   1  10   2       60.12       67.39      5.51 o 
   2  10   2        1.50        1.56      1.73 o 
   3  10   2        0.50        1.35      1.86 o 
   4  10   2        1.68        0.03      1.44 o 
   5  10   2       29.99       26.90      3.94 o 
   6  10   2       13.69       12.61      2.56 o 
  -6  11   2        0.00        0.06      3.10 o 
  -5  11   2        6.02       10.20      2.83 o 
  -4  11   2        5.48        7.87      2.48 o 
  -3  11   2       14.52        8.45      2.20 o 
  -2  11   2        0.00        0.74      1.48 o 
  -1  11   2      370.05      382.89      9.24 o 
   0  11   2        4.11        1.47      1.12 o 
   1  11   2      185.20      196.72     12.30 o 
   2  11   2        0.99        6.54      2.62 o 
   3  11   2      404.27      390.07     17.65 o 
   4  11   2        3.04        0.39      1.93 o 
   5  11   2       66.47       56.96      4.88 o 
   6  11   2        0.61        0.56      2.48 o 
  -5  12   2       76.94       97.03      6.65 o 
  -4  12   2       96.64      100.53      6.27 o 
  -3  12   2       50.42       60.59      4.85 o 
  -2  12   2       49.45       55.15      3.24 o 
  -1  12   2       37.00       39.15      2.76 o 
   0  12   2       67.01       84.72     10.36 o 
   1  12   2       50.10       55.23     11.72 o 
   2  12   2       11.44       16.02      3.71 o 
   3  12   2       15.37       19.80      4.44 o 
   4  12   2        1.40        0.35      1.98 o 
   5  12   2       23.68       33.21      4.34 o 
  -4  13   2        8.20       10.48      3.00 o 
  -3  13   2        4.18        3.16      2.54 o 
  -2  13   2      109.59      127.50      4.76 o 
  -1  13   2       22.04       33.47     10.36 o 
   0  13   2       49.29       61.08      6.94 o 
   1  13   2       26.97       34.35      8.72 o 
   2  13   2        4.88       10.90      6.00 o 
   3  13   2        8.63       10.36      6.54 o 
   4  13   2      159.79      192.40     11.78 o 
  -3  14   2       53.33       55.77      4.36 o 
  -2  14   2       61.19       67.62     12.00 o 
  -1  14   2       51.11       72.61     21.54 o 
   0  14   2        0.01        0.29      2.87 o 
   1  14   2       25.55       23.45      8.18 o 
   2  14   2       16.08       20.17      7.63 o 
  -9   0   3       63.05       68.46     15.27 o 
  -7   0   3       57.76       54.29      3.54 o 
  -5   0   3      341.41      389.22     10.01 o 
  -3   0   3      689.47      841.50     13.56 o 
  -1   0   3     1016.39     1078.43     31.41 o 
   1   0   3      497.80      511.31     13.96 o 
   3   0   3     1064.20     1160.51     22.46 o 
   5   0   3     1156.04     1173.99     24.90 o 
   7   0   3      296.90      309.91     14.73 o 
   9   0   3      211.97      265.64     15.27 o 
  -9   1   3       42.38       32.04      4.84 o 
  -8   1   3        0.68        0.68      1.12 o 
  -7   1   3        6.84        3.89      1.18 o 
  -6   1   3        0.02       -0.71      0.71 o 
  -5   1   3        3.04        2.30      1.00 o 
  -4   1   3     1041.31     1059.63     18.28 o 
  -3   1   3      613.84      673.82      7.98 o 
  -2   1   3     2365.49     2449.24     30.12 o 
  -1   1   3     6895.27     6899.19    109.53 o 
   0   1   3     3617.96     3637.21     60.74 o 
   1   1   3     2954.33     3055.76     27.56 o 
   2   1   3       33.18       30.19      2.02 o 
   3   1   3     2799.17     2988.86     37.24 o 
   4   1   3       93.28      116.68      5.51 o 
   5   1   3       80.74       86.86      3.90 o 
   6   1   3       39.20       41.78      3.90 o 
   7   1   3        0.02       -0.42      1.70 o 
   8   1   3       20.65       17.03      3.26 o 
   9   1   3       35.67       38.93      4.81 o 
  -9   2   3        0.00       -0.82      2.31 o 
  -8   2   3       20.57       23.22      2.95 o 
  -7   2   3       13.01       12.32      1.47 o 
  -6   2   3      196.25      184.16      4.26 o 
  -5   2   3       89.26       95.85      3.78 o 
  -4   2   3      585.99      569.08      7.65 o 
  -3   2   3        6.21        6.18      0.83 o 
  -2   2   3      701.55      590.02      8.47 o 
  -1   2   3     2743.69     2799.23     30.54 o 
   0   2   3     3658.72     3662.49     37.34 o 
   1   2   3     1443.44     1450.88     13.59 o 
   2   2   3       22.32       41.93      1.54 o 
   3   2   3      674.02      664.44     12.80 o 
   4   2   3       29.31       33.32      2.38 o 
   5   2   3       46.01       43.71      3.12 o 
   6   2   3       52.49       60.66      3.89 o 
   7   2   3        7.64        8.09      2.48 o 
   8   2   3       75.22       73.40      5.73 o 
   9   2   3        0.03        2.18      2.31 o 
  -9   3   3       84.02       83.27      6.21 o 
  -8   3   3       98.57       99.94      5.31 o 
  -7   3   3      299.70      283.25      8.56 o 
  -6   3   3        1.31        1.33      0.94 o 
  -5   3   3      125.16      122.35      3.22 o 
  -4   3   3       79.37       86.60      2.43 o 
  -3   3   3      225.71      221.67      3.75 o 
  -2   3   3     2220.99     2334.45     28.24 o 
  -1   3   3      474.56      464.85      6.53 o 
   0   3   3     1929.90     1947.76     18.18 o 
   1   3   3       83.07       97.78      1.71 o 
   2   3   3       82.70       72.50      1.94 o 
   3   3   3       76.50       72.13      1.53 o 
   4   3   3      860.13      835.50     10.91 o 
   5   3   3      160.56      152.48      6.36 o 
   6   3   3       97.23      102.27      4.79 o 
   7   3   3       27.94       30.16      3.24 o 
   8   3   3       42.07       43.11      5.18 o 
  -9   4   3       25.20       33.64      4.58 o 
  -8   4   3        0.82       -0.82      1.84 o 
  -7   4   3       67.03       74.05      4.38 o 
  -6   4   3      222.08      228.96      5.91 o 
  -5   4   3     1950.97     1942.27     22.00 o 
  -4   4   3      203.18      203.44      3.88 o 
  -3   4   3       86.11       52.91      1.37 o 
  -2   4   3       52.42       53.16      2.75 o 
  -1   4   3      279.06      374.68      6.79 o 
   0   4   3      628.27      637.25      7.50 o 
   1   4   3      401.19      406.27      7.16 o 
   2   4   3      340.42      351.09      5.37 o 
   3   4   3       84.98       80.37      1.99 o 
   4   4   3       38.34       32.08      1.89 o 
   5   4   3      261.19      237.65      5.92 o 
   6   4   3       43.88       42.92      3.44 o 
   7   4   3      256.00      281.49      8.76 o 
   8   4   3        6.45        6.54      4.36 o 
  -9   5   3       84.65       82.67      6.86 o 
  -8   5   3        0.22        0.39      2.73 o 
  -7   5   3      270.96      294.95     20.24 o 
  -6   5   3       31.39       38.10      3.04 o 
  -5   5   3      178.79      176.75      4.96 o 
  -4   5   3      157.22      201.45      4.59 o 
  -3   5   3     1091.01     1140.20     16.95 o 
  -2   5   3     1008.75     1206.57     17.43 o 
  -1   5   3      638.85      662.30      9.09 o 
   0   5   3      864.07      959.72     10.05 o 
   1   5   3       26.10       15.59      0.91 o 
   2   5   3      168.73      172.92      4.70 o 
   3   5   3       69.35       83.93      4.70 o 
   4   5   3      799.22      796.26     12.57 o 
   5   5   3       97.26       97.06      5.20 o 
   6   5   3      213.63      216.23      5.65 o 
   7   5   3       34.73       28.63      4.62 o 
   8   5   3       82.18       90.52      9.27 o 
  -8   6   3       46.12       39.28      4.96 o 
  -7   6   3        7.68        9.63      2.86 o 
  -6   6   3     1022.84     1011.65     21.69 o 
  -5   6   3      183.91      165.98      7.02 o 
  -4   6   3     2028.84     2034.55     31.48 o 
  -3   6   3      107.25      127.77      4.34 o 
  -2   6   3     2213.93     2260.34     30.42 o 
  -1   6   3      100.56      124.63      2.67 o 
   0   6   3      422.64      436.22      5.62 o 
   1   6   3        5.23        4.97      0.76 o 
   2   6   3       15.40       12.87      1.02 o 
   3   6   3       16.73       14.98      1.28 o 
   4   6   3        3.04        3.25      1.50 o 
   5   6   3        4.50        3.84      1.50 o 
   6   6   3      110.44      106.34      5.14 o 
   7   6   3       42.67       52.19      9.22 o 
   8   6   3       51.01       53.64      6.35 o 
  -8   7   3       21.37       20.11      7.34 o 
  -7   7   3       32.28       35.36      3.20 o 
  -6   7   3        8.19        7.79      1.95 o 
  -5   7   3        1.59        1.32      1.39 o 
  -4   7   3        2.11       -0.74      1.18 o 
  -3   7   3      134.64      151.97      4.96 o 
  -2   7   3      400.01      419.23      8.75 o 
  -1   7   3      315.88      318.03      7.04 o 
   0   7   3      627.23      586.75      7.94 o 
   1   7   3       52.38       50.30      1.67 o 
   2   7   3      617.77      561.30      7.91 o 
   3   7   3       46.54       41.59      2.52 o 
   4   7   3      565.03      576.92     10.46 o 
   5   7   3        6.14        6.35      3.94 o 
   6   7   3       51.22       52.61      3.85 o 
   7   7   3        2.07        3.36      2.60 o 
   8   7   3       30.01       29.42      3.31 o 
  -8   8   3       13.18       16.91      3.30 o 
  -7   8   3        7.22        9.02      2.82 o 
  -6   8   3        1.17       -0.43      1.89 o 
  -5   8   3        5.43        6.41      1.83 o 
  -4   8   3       85.23       63.94      3.72 o 
  -3   8   3       93.91       95.53      4.24 o 
  -2   8   3      101.79       92.08      4.04 o 
  -1   8   3      167.09      176.18      3.38 o 
   0   8   3      658.69      645.98      8.82 o 
   1   8   3       20.04       16.75      1.39 o 
   2   8   3        6.77        9.68      1.30 o 
   3   8   3      308.41      306.09     10.15 o 
   4   8   3        7.96        5.38      1.80 o 
   5   8   3      236.65      253.21      8.03 o 
   6   8   3        0.45        0.13      1.57 o 
   7   8   3      100.25       98.78      5.29 o 
  -7   9   3       14.58       12.52      3.32 o 
  -6   9   3        0.09       -0.16      1.98 o 
  -5   9   3       27.43       15.46      3.11 o 
  -4   9   3       27.69       26.99      2.89 o 
  -3   9   3      421.91      375.86     11.83 o 
  -2   9   3       44.01       45.09      3.22 o 
  -1   9   3      327.59      309.16      5.57 o 
   0   9   3       69.01       73.97      2.60 o 
   1   9   3      240.46      219.32      5.94 o 
   2   9   3        3.49        5.66      1.38 o 
   3   9   3      456.13      405.18      9.09 o 
   4   9   3        0.63       -1.09      1.57 o 
   5   9   3        5.04        8.58      2.23 o 
   6   9   3        7.98        5.66      2.21 o 
   7   9   3       16.75       10.91      2.55 o 
  -7  10   3      108.97      117.03      7.25 o 
  -6  10   3       89.87      114.61      6.82 o 
  -5  10   3       74.27       75.89      9.36 o 
  -4  10   3      305.33      303.22     11.97 o 
  -3  10   3      226.76      214.32      6.93 o 
  -2  10   3      252.42      250.22      7.10 o 
  -1  10   3      718.81      667.38     10.93 o 
   0  10   3      793.94      777.89     11.82 o 
   1  10   3      337.14      313.04      7.65 o 
   2  10   3        3.77        6.15      2.62 o 
   3  10   3      159.50      139.83      5.26 o 
   4  10   3        2.24        4.20      1.83 o 
   5  10   3       12.14        6.75      2.08 o 
   6  10   3        0.11       -1.42      1.72 o 
  -6  11   3        4.23        0.33      2.24 o 
  -5  11   3       23.78       20.21      3.53 o 
  -4  11   3       34.94       23.53      5.42 o 
  -3  11   3       21.38       17.86      2.58 o 
  -2  11   3        5.46        0.61      1.46 o 
  -1  11   3        2.88        5.70      1.55 o 
   0  11   3        4.01        2.64      2.28 o 
   1  11   3       21.20       26.35      4.58 o 
   2  11   3       67.82       74.01      9.54 o 
   3  11   3        1.29        1.43      2.48 o 
   4  11   3       53.22       59.65      4.04 o 
   5  11   3        0.24        0.82      1.76 o 
   6  11   3       33.00       44.11      6.27 o 
  -5  12   3      113.35      134.33      7.61 o 
  -4  12   3      122.94      136.83      8.24 o 
  -3  12   3       20.47       26.64      3.20 o 
  -2  12   3       92.97      117.36      4.48 o 
  -1  12   3      105.87      102.79      4.15 o 
   0  12   3      127.82      147.68     15.27 o 
   1  12   3       24.57       32.17      8.18 o 
   2  12   3       22.02       29.99      8.18 o 
   3  12   3        0.12        6.00      6.54 o 
   4  12   3       30.02       34.19      7.09 o 
   5  12   3        4.20        8.67      4.03 o 
  -4  13   3        0.58        4.21      2.32 o 
  -3  13   3       24.58       25.00      3.62 o 
  -2  13   3        0.18        2.43      1.56 o 
  -1  13   3       17.94       21.78      5.19 o 
   0  13   3        1.69        1.64      3.08 o 
   1  13   3       13.69       21.81      7.63 o 
   2  13   3        8.14        6.54      5.45 o 
   3  13   3       64.09       67.07     12.00 o 
   4  13   3        6.02       15.39      6.54 o 
  -3  14   3        7.64        5.76      2.20 o 
  -2  14   3       12.26        9.47      4.81 o 
  -1  14   3        5.73        5.60      3.65 o 
   0  14   3        2.24       20.72      7.63 o 
   1  14   3       65.94       76.34     12.54 o 
   2  14   3        2.77       -1.09      4.91 o 
  -8   0   4       35.95       51.07      5.59 o 
  -6   0   4       49.27       55.46      2.97 o 
  -4   0   4     1090.84     1151.13     18.52 o 
  -2   0   4     1791.79     1802.07     32.17 o 
   0   0   4    15084.42    13655.31    199.94 o 
   2   0   4      650.93      682.96     11.75 o 
   4   0   4        0.02        1.79      2.73 o 
   6   0   4      498.31      399.62     16.92 o 
   8   0   4      124.07      104.17      9.27 o 
  -9   1   4       38.38       37.69      6.41 o 
  -8   1   4        0.27        0.48      0.97 o 
  -7   1   4        4.51        3.24      1.03 o 
  -6   1   4        0.94        1.24      0.77 o 
  -5   1   4      458.17      479.17      7.47 o 
  -4   1   4       48.10       64.02      3.13 o 
  -3   1   4      341.72      302.36      4.85 o 
  -2   1   4      216.02      265.51      4.66 o 
  -1   1   4     9771.65     9026.95    201.93 o 
   0   1   4       94.29       75.03      1.59 o 
   1   1   4     4449.62     4365.25     44.99 o 
   2   1   4     1289.73     1246.38     12.95 o 
   3   1   4     1124.55     1118.19     15.37 o 
   4   1   4       31.20       28.84      1.92 o 
   5   1   4        1.86       -0.36      1.26 o 
   6   1   4       14.07       13.63      2.70 o 
   7   1   4       28.47       24.65      3.47 o 
   8   1   4       12.84       10.17      5.18 o 
   9   1   4        1.50        5.55      5.72 o 
  -9   2   4      186.81      189.38      7.39 o 
  -8   2   4        2.14        2.42      1.89 o 
  -7   2   4      446.11      455.35      7.28 o 
  -6   2   4      169.50      162.08      3.69 o 
  -5   2   4     1492.55     1453.37     15.64 o 
  -4   2   4      789.38      835.42      9.54 o 
  -3   2   4     1268.89     1105.70     14.07 o 
  -2   2   4     3144.38     3254.47     60.50 o 
  -1   2   4     4241.34     4247.53     40.98 o 
   0   2   4     4630.20     4755.05     45.70 o 
   1   2   4      717.58      689.91      6.47 o 
   2   2   4      511.55      500.73      6.05 o 
   3   2   4        2.52        3.80      0.55 o 
   4   2   4      254.03      242.00      5.16 o 
   5   2   4       25.21       29.87      4.60 o 
   6   2   4       10.92        7.06      2.96 o 
   7   2   4      130.85      138.61     13.36 o 
   8   2   4        1.01        3.90      2.48 o 
  -9   3   4       44.43       44.36      5.14 o 
  -8   3   4        0.50       -1.28      2.44 o 
  -7   3   4        0.03        1.06      1.25 o 
  -6   3   4      313.81      301.58      5.77 o 
  -5   3   4       45.42       57.66      2.05 o 
  -4   3   4      381.14      389.53      5.42 o 
  -3   3   4     2686.41     2755.46     31.44 o 
  -2   3   4     1980.65     2030.93     24.12 o 
  -1   3   4     5436.93     5588.67     54.32 o 
   0   3   4       27.83       14.59      1.11 o 
   1   3   4     1549.67     1459.94     15.13 o 
   2   3   4        5.24        3.64      0.79 o 
   3   3   4     1465.86     1423.87     15.06 o 
   4   3   4      138.54      130.03      3.57 o 
   5   3   4      409.39      401.41      7.26 o 
   6   3   4        0.01        0.18      1.57 o 
   7   3   4       48.35       55.25      5.45 o 
   8   3   4        0.01        2.64      2.48 o 
  -9   4   4        5.23        2.15      4.38 o 
  -8   4   4        3.20        4.01      2.17 o 
  -7   4   4       30.05       31.20      3.10 o 
  -6   4   4      673.83      669.06     11.51 o 
  -5   4   4        9.60        7.69      1.52 o 
  -4   4   4      716.10      710.73      9.10 o 
  -3   4   4       26.53       22.38      1.07 o 
  -2   4   4       64.43       43.48      1.93 o 
  -1   4   4        1.28        1.03      0.57 o 
   0   4   4      849.37      984.12     10.92 o 
   1   4   4      453.99      424.11      5.57 o 
   2   4   4       51.07       73.97      4.57 o 
   3   4   4       92.66       88.38      3.15 o 
   4   4   4       49.45       57.53      3.94 o 
   5   4   4       23.00       20.02      1.89 o 
   6   4   4      526.40      530.91     11.11 o 
   7   4   4       49.85       53.73      4.32 o 
   8   4   4      182.74      196.14      9.82 o 
  -9   5   4        2.06        2.08      2.54 o 
  -8   5   4       86.11       78.82      6.15 o 
  -7   5   4        2.92        4.58      2.42 o 
  -6   5   4       53.68       68.06      3.47 o 
  -5   5   4        6.77        6.11      1.69 o 
  -4   5   4      229.75      231.34      4.89 o 
  -3   5   4      148.17      145.68      5.23 o 
  -2   5   4     2088.51     2279.99     26.94 o 
  -1   5   4       65.49       68.21      1.89 o 
   0   5   4      894.88      928.15     10.72 o 
   1   5   4       38.79       36.85      2.07 o 
   2   5   4      420.01      390.11      6.00 o 
   3   5   4        0.02       -0.75      0.75 o 
   4   5   4     3667.94     3628.71     45.69 o 
   5   5   4        0.56       -0.89      0.89 o 
   6   5   4      490.70      487.25      9.59 o 
   7   5   4        1.54       -0.05      1.43 o 
   8   5   4       87.78      107.43     10.36 o 
  -8   6   4       35.80       34.89     10.63 o 
  -7   6   4        1.76       -1.53      2.72 o 
  -6   6   4      160.17      140.48      5.59 o 
  -5   6   4      355.19      344.57      9.06 o 
  -4   6   4      499.40      513.02      9.98 o 
  -3   6   4       89.28       72.41      3.36 o 
  -2   6   4      755.06      807.92     13.31 o 
  -1   6   4        8.58        3.84      0.70 o 
   0   6   4      707.41      768.56      8.73 o 
   1   6   4      364.14      401.89      5.73 o 
   2   6   4      693.97      708.36      9.81 o 
   3   6   4        0.32        0.66      1.04 o 
   4   6   4      169.32      173.30      4.86 o 
   5   6   4        1.21        0.62      1.34 o 
   6   6   4        8.25        8.38      2.10 o 
   7   6   4      219.41      238.83      7.79 o 
   8   6   4        4.44        6.21      2.73 o 
  -8   7   4        2.48        0.16      3.26 o 
  -7   7   4        9.00        3.47      2.49 o 
  -6   7   4       39.62       41.23      5.96 o 
  -5   7   4        0.14       -1.06      1.06 o 
  -4   7   4        3.08        2.11      1.42 o 
  -3   7   4       44.00       48.79      4.17 o 
  -2   7   4        1.22       -0.25      1.08 o 
  -1   7   4      898.04      912.11     11.12 o 
   0   7   4      234.48      259.16      4.17 o 
   1   7   4      625.82      613.62      7.55 o 
   2   7   4       80.78       94.15      4.31 o 
   3   7   4      618.82      554.28      9.93 o 
   4   7   4       58.96       66.26      3.17 o 
   5   7   4       62.06       62.05      3.82 o 
   6   7   4       10.74       10.84      2.58 o 
   7   7   4        0.02        0.89      1.93 o 
  -8   8   4        0.06       -0.38      2.16 o 
  -7   8   4      154.69      161.58      7.40 o 
  -6   8   4       22.63       21.83      3.20 o 
  -5   8   4      332.98      341.90      8.66 o 
  -4   8   4       67.59       59.36      3.86 o 
  -3   8   4      294.30      281.45      7.43 o 
  -2   8   4       92.87       84.77      4.01 o 
  -1   8   4     1226.55     1190.68     14.25 o 
   0   8   4      327.03      294.41      5.20 o 
   1   8   4      227.17      236.76      4.08 o 
   2   8   4      265.21      246.76      5.44 o 
   3   8   4       14.42       10.09      1.61 o 
   4   8   4      198.81      198.54      8.50 o 
   5   8   4        0.08        0.80      1.72 o 
   6   8   4       75.60       80.22      4.45 o 
   7   8   4        0.34        3.51      2.10 o 
  -7   9   4       63.63       62.95      8.68 o 
  -6   9   4       21.24       23.57      3.62 o 
  -5   9   4      333.64      326.81      8.86 o 
  -4   9   4       12.92        8.62      2.12 o 
  -3   9   4      656.04      590.18     12.11 o 
  -2   9   4        4.46        4.30      1.76 o 
  -1   9   4      814.96      731.14     11.46 o 
   0   9   4      141.94      139.80      4.76 o 
   1   9   4      638.55      634.96     10.16 o 
   2   9   4      675.76      691.28     12.47 o 
   3   9   4      258.28      253.81      6.00 o 
   4   9   4       24.13       25.45      2.70 o 
   5   9   4      127.00      120.39     11.73 o 
   6   9   4       12.19       13.29      2.49 o 
   7   9   4       56.86       56.01      4.43 o 
  -7  10   4       44.12       47.93      5.22 o 
  -6  10   4       15.33       18.15      3.49 o 
  -5  10   4       50.38       51.96      8.39 o 
  -4  10   4       82.25       77.71      6.61 o 
  -3  10   4       53.83       51.90      3.67 o 
  -2  10   4        9.00        4.70      1.53 o 
  -1  10   4      355.18      355.38      7.36 o 
   0  10   4      129.02      119.90      6.23 o 
   1  10   4       31.63       35.31      2.82 o 
   2  10   4      143.68      130.94      4.81 o 
   3  10   4        0.34       -1.51      1.51 o 
   4  10   4       22.46       15.90      2.47 o 
   5  10   4       18.48       14.69      2.70 o 
   6  10   4        5.92        8.12      2.46 o 
  -6  11   4       10.92        8.87      3.07 o 
  -5  11   4       25.91       15.69      3.28 o 
  -4  11   4        1.02        0.16      1.59 o 
  -3  11   4       23.74       25.54      3.62 o 
  -2  11   4       35.68       33.59      2.56 o 
  -1  11   4      512.25      519.64      9.63 o 
   0  11   4        7.39        7.62      2.31 o 
   1  11   4      155.35      146.93     13.64 o 
   2  11   4       36.93       45.96      5.23 o 
   3  11   4      199.64      180.74      8.95 o 
   4  11   4       22.07       23.51      3.78 o 
   5  11   4       40.98       38.74      4.76 o 
  -5  12   4       80.32       73.57      7.32 o 
  -4  12   4       33.75       33.53      4.15 o 
  -3  12   4       22.76       18.46      3.41 o 
  -2  12   4        0.50        0.83      1.46 o 
  -1  12   4        0.16       -0.02      1.31 o 
   0  12   4        4.40       13.38      2.82 o 
   1  12   4        2.82       -2.73      3.27 o 
   2  12   4        8.40       17.45      6.54 o 
   3  12   4        1.19        2.00      3.82 o 
   4  12   4       13.41       18.31      4.58 o 
  -4  13   4       10.14        9.81      3.03 o 
  -3  13   4       19.08       16.91      2.46 o 
  -2  13   4      161.43      184.89      5.76 o 
  -1  13   4       10.53       10.72      2.80 o 
   0  13   4       54.96       51.80      9.82 o 
   1  13   4        0.02        5.45      5.45 o 
   2  13   4        4.10       16.36      7.09 o 
   3  13   4        6.58        4.36      6.00 o 
  -2  14   4       26.93       37.62      6.74 o 
  -1  14   4        0.68        2.45      4.09 o 
   0  14   4        2.85       -3.82      4.36 o 
   1  14   4        0.05        6.00      5.45 o 
   2  14   4        0.02        1.64      4.91 o 
  -9   0   5      176.51      179.45     12.54 o 
  -7   0   5      222.06      217.68      6.34 o 
  -5   0   5      262.92      266.63      6.79 o 
  -3   0   5     2892.45     2820.04     49.61 o 
  -1   0   5    25331.20    24311.32    351.25 o 
   1   0   5     2425.24     2579.76     35.97 o 
   3   0   5        0.12        0.31      0.79 o 
   5   0   5      230.08      221.16      7.90 o 
   7   0   5       57.43       51.80      6.54 o 
  -9   1   5       19.42       19.41      3.04 o 
  -8   1   5       11.90        8.53      1.56 o 
  -7   1   5       49.81       50.20      2.30 o 
  -6   1   5        0.08        0.50      0.77 o 
  -5   1   5       53.83       66.14      2.31 o 
  -4   1   5      850.73      925.74     13.73 o 
  -3   1   5       48.04       50.52      2.78 o 
  -2   1   5       64.57       79.49      2.21 o 
  -1   1   5    13112.01    12247.33    191.98 o 
   0   1   5        0.36        0.23      0.36 o 
   1   1   5     4457.27     4601.50     44.33 o 
   2   1   5     2232.07     2174.52     27.34 o 
   3   1   5     1805.81     1914.28     19.63 o 
   4   1   5      114.60       99.19      1.83 o 
   5   1   5       73.48       66.93      3.78 o 
   6   1   5        1.74        1.09      2.73 o 
   7   1   5        4.25        3.77      2.22 o 
   8   1   5        4.27        5.18      2.70 o 
  -9   2   5        9.55        6.66      2.43 o 
  -8   2   5       65.71       60.87      3.34 o 
  -7   2   5       14.09       14.31      2.09 o 
  -6   2   5      310.50      274.17      5.05 o 
  -5   2   5        1.60        1.87      0.80 o 
  -4   2   5      712.56      640.24      9.55 o 
  -3   2   5      409.95      407.47      7.79 o 
  -2   2   5      248.67      196.79      3.19 o 
  -1   2   5      276.89      297.30      3.95 o 
   0   2   5      508.89      497.09      7.01 o 
   1   2   5       20.70       21.55      0.90 o 
   2   2   5      319.20      329.01      7.01 o 
   3   2   5       44.50       41.92      1.46 o 
   4   2   5      227.70      213.62      4.60 o 
   5   2   5       62.80       56.19      3.86 o 
   6   2   5       77.00       85.14      4.59 o 
   7   2   5        6.40        7.63      2.70 o 
   8   2   5       58.44       58.98      6.82 o 
  -9   3   5        6.36        8.05      2.54 o 
  -8   3   5       34.33       32.33      3.59 o 
  -7   3   5       13.39       12.33      2.01 o 
  -6   3   5        8.45        8.47      1.63 o 
  -5   3   5      158.94      171.66      3.77 o 
  -4   3   5      281.22      273.16      5.28 o 
  -3   3   5      611.64      615.02     10.58 o 
  -2   3   5      961.31      963.55     15.92 o 
  -1   3   5      871.82      829.24      8.69 o 
   0   3   5      730.03      706.00      7.54 o 
   1   3   5     1685.96     1692.43     16.17 o 
   2   3   5       42.66       33.93      2.60 o 
   3   3   5      940.96      945.63     13.76 o 
   4   3   5      762.97      714.53     11.25 o 
   5   3   5      283.67      270.39      7.64 o 
   6   3   5       77.15       68.40      3.07 o 
   7   3   5       16.66       13.30      5.18 o 
   8   3   5        8.03        9.27      3.08 o 
  -9   4   5        2.45        7.04      4.63 o 
  -8   4   5       31.21       33.37      4.48 o 
  -7   4   5        8.01        6.03      1.63 o 
  -6   4   5      460.39      450.10     10.17 o 
  -5   4   5      594.55      549.39     10.98 o 
  -4   4   5      256.85      240.61      6.25 o 
  -3   4   5      297.67      409.55     10.08 o 
  -2   4   5       44.45       43.72      1.96 o 
  -1   4   5      926.03     1074.07     11.10 o 
   0   4   5        9.56       10.86      0.79 o 
   1   4   5      131.21      131.71      2.61 o 
   2   4   5       24.40       19.28      1.89 o 
   3   4   5       34.65       46.07      2.29 o 
   4   4   5      115.10      105.09      4.83 o 
   5   4   5        0.67        0.74      1.04 o 
   6   4   5        3.32        1.31      1.32 o 
   7   4   5      373.77      390.62      9.23 o 
   8   4   5        3.38        7.36      2.70 o 
  -9   5   5       88.65       95.60      9.55 o 
  -8   5   5       44.85       46.40      6.67 o 
  -7   5   5       44.76       45.87      3.71 o 
  -6   5   5       30.10       29.62      3.02 o 
  -5   5   5       16.28       17.32      2.50 o 
  -4   5   5        2.41        5.54      1.41 o 
  -3   5   5     1727.38     1827.42     22.64 o 
  -2   5   5        2.54        2.22      0.90 o 
  -1   5   5      155.23      125.50      2.42 o 
   0   5   5        7.20       16.03      1.58 o 
   1   5   5      412.51      495.82      6.50 o 
   2   5   5      122.17      149.38      2.92 o 
   3   5   5        4.20        2.78      1.04 o 
   4   5   5       32.88       28.45      2.16 o 
   5   5   5        3.05        2.10      1.13 o 
   6   5   5       14.44       14.04      1.93 o 
   7   5   5        0.74        1.66      1.55 o 
   8   5   5       22.30       24.54      6.00 o 
  -8   6   5       12.80       16.19      4.84 o 
  -7   6   5       18.34       21.86      4.94 o 
  -6   6   5      493.34      481.38     13.38 o 
  -5   6   5      226.30      228.62      6.39 o 
  -4   6   5      219.33      211.27      6.43 o 
  -3   6   5       17.96       20.44      1.87 o 
  -2   6   5       46.41       56.20      2.97 o 
  -1   6   5      172.57      167.70      2.84 o 
   0   6   5      614.47      668.46      8.51 o 
   1   6   5      472.90      516.32      6.95 o 
   2   6   5      576.58      588.82     11.04 o 
   3   6   5       67.61       73.93      3.13 o 
   4   6   5       62.78       69.91      3.22 o 
   5   6   5       34.67       35.68      2.49 o 
   6   6   5      225.86      220.54      6.22 o 
   7   6   5       13.54       18.95      2.77 o 
   8   6   5       55.67       48.73      4.44 o 
  -8   7   5        1.69        3.03      3.22 o 
  -7   7   5       22.04       22.16      4.97 o 
  -6   7   5       62.98       65.13      3.67 o 
  -5   7   5        5.07        3.12      1.52 o 
  -4   7   5       14.54       19.13      2.26 o 
  -3   7   5       50.21       58.96      3.33 o 
  -2   7   5      378.83      405.30      8.69 o 
  -1   7   5       93.14       92.47      2.55 o 
   0   7   5      303.51      321.45      4.89 o 
   1   7   5      109.27      126.59      2.98 o 
   2   7   5      204.26      214.59      6.93 o 
   3   7   5       13.74       16.46      2.36 o 
   4   7   5      168.50      172.50      5.17 o 
   5   7   5       29.44       31.91      2.63 o 
   6   7   5        0.61        0.69      1.72 o 
   7   7   5        2.49        2.26      1.96 o 
  -8   8   5       14.81       11.46      2.97 o 
  -7   8   5       13.01       15.41      3.31 o 
  -6   8   5        2.33        3.71      2.26 o 
  -5   8   5        0.25        0.55      1.55 o 
  -4   8   5        9.25        9.23      2.22 o 
  -3   8   5       13.46       10.64      2.03 o 
  -2   8   5        0.48        0.88      1.46 o 
  -1   8   5       10.83        7.02      1.32 o 
   0   8   5        6.91        6.07      1.00 o 
   1   8   5      155.32      174.78      3.51 o 
   2   8   5      157.20      138.86      5.18 o 
   3   8   5      190.01      181.73      7.22 o 
   4   8   5      178.64      176.68      5.83 o 
   5   8   5       46.47       48.71      4.93 o 
   6   8   5        7.22       10.87      2.58 o 
   7   8   5        6.31        7.99      2.44 o 
  -7   9   5       71.84       59.19      5.33 o 
  -6   9   5       20.17       21.84      3.61 o 
  -5   9   5      185.47      171.56     11.42 o 
  -4   9   5        1.24        2.71      1.76 o 
  -3   9   5       84.54       87.78      7.32 o 
  -2   9   5       22.74       19.26      2.02 o 
  -1   9   5     2291.64     2251.92     27.76 o 
   0   9   5       15.22       17.14      1.81 o 
   1   9   5     1378.27     1393.10     19.65 o 
   2   9   5       36.86       34.20      2.80 o 
   3   9   5      698.95      665.92     12.69 o 
   4   9   5       12.38       19.71      3.28 o 
   5   9   5       70.95       72.83      4.28 o 
   6   9   5        5.22        3.24      3.32 o 
  -7  10   5        0.47       -0.90      3.04 o 
  -6  10   5        2.02        0.98      2.18 o 
  -5  10   5        4.39        7.01      2.63 o 
  -4  10   5        6.72        7.89      2.18 o 
  -3  10   5        0.36        0.32      1.43 o 
  -2  10   5       31.37       28.85      2.45 o 
  -1  10   5       52.57       50.50      2.96 o 
   0  10   5        2.70        4.28      1.40 o 
   1  10   5      127.58      120.12      5.20 o 
   2  10   5      324.28      313.77      8.50 o 
   3  10   5      215.40      236.40      8.48 o 
   4  10   5      196.45      203.47     10.03 o 
   5  10   5      264.62      265.11     10.11 o 
   6  10   5       22.15       26.15      4.32 o 
  -6  11   5       17.41       18.29      3.82 o 
  -5  11   5        0.97       -1.98      1.98 o 
  -4  11   5        1.25        3.47      1.95 o 
  -3  11   5       23.50       19.97      2.87 o 
  -2  11   5      109.07      100.97      4.07 o 
  -1  11   5      116.01      100.73      3.98 o 
   0  11   5       93.34       90.69      5.33 o 
   1  11   5        7.07        3.36      2.48 o 
   2  11   5      232.41      247.86     11.27 o 
   3  11   5       14.93       17.83      3.16 o 
   4  11   5       51.32       60.62      7.82 o 
   5  11   5        0.57        0.89      2.26 o 
  -5  12   5      106.80      132.79     12.15 o 
  -4  12   5       46.65       47.04      4.76 o 
  -3  12   5        1.68        0.62      1.37 o 
  -2  12   5        0.01        1.00      1.43 o 
  -1  12   5       67.40       61.75      5.12 o 
   0  12   5        0.00        1.19      1.92 o 
   1  12   5        1.89        1.09      4.36 o 
   2  12   5       50.58       76.34     11.45 o 
   3  12   5        5.71       13.00      3.80 o 
   4  12   5        7.11        5.35      2.61 o 
  -4  13   5       12.89       15.12      2.71 o 
  -3  13   5       97.71      103.15      4.64 o 
  -2  13   5        0.73       -0.50      1.57 o 
  -1  13   5       59.01       65.67      5.27 o 
   0  13   5        8.68        8.72      5.45 o 
   1  13   5       24.95       24.54      8.18 o 
   2  13   5        1.17        2.73      4.91 o 
   3  13   5       64.50       52.89     10.91 o 
  -2  14   5       28.71       31.46      4.50 o 
  -1  14   5        2.16        0.55      5.45 o 
   0  14   5        3.88        3.27      5.45 o 
   1  14   5       22.20       23.45      8.18 o 
  -8   0   6      407.99      458.41     12.72 o 
  -6   0   6      280.66      275.99      9.45 o 
  -4   0   6     1071.20     1113.63     22.83 o 
  -2   0   6      447.82      485.00      8.03 o 
   0   0   6     1508.99     1778.22     25.70 o 
   2   0   6     1764.53     1873.81     49.18 o 
   4   0   6      255.10      264.01      8.08 o 
   6   0   6       35.56       46.89      6.00 o 
   8   0   6       20.89       31.62      6.00 o 
  -9   1   6       39.59       37.84      6.73 o 
  -8   1   6        1.03        3.02      1.99 o 
  -7   1   6        0.47       -0.88      0.88 o 
  -6   1   6       20.40       22.21      2.00 o 
  -5   1   6        2.51        1.78      0.96 o 
  -4   1   6      508.82      511.00     10.25 o 
  -3   1   6      732.46      809.04     11.85 o 
  -2   1   6      356.15      396.26      5.22 o 
  -1   1   6       84.58       90.74      1.99 o 
   0   1   6       28.57       21.28      1.04 o 
   1   1   6       97.45      115.77      2.29 o 
   2   1   6      130.67      130.08      4.43 o 
   3   1   6       60.86       53.70      2.90 o 
   4   1   6       61.45       66.18      3.07 o 
   5   1   6       21.89       25.30      2.52 o 
   6   1   6       17.95       20.06      1.81 o 
   7   1   6        7.11        8.91      2.87 o 
   8   1   6        1.15        2.73      3.54 o 
  -9   2   6       35.34       48.85      5.06 o 
  -8   2   6       62.81       55.10      3.96 o 
  -7   2   6        5.09        7.65      1.83 o 
  -6   2   6       26.85       34.63      2.42 o 
  -5   2   6       29.49       24.97      1.87 o 
  -4   2   6      258.75      261.50      5.60 o 
  -3   2   6      327.00      363.92      6.44 o 
  -2   2   6       40.54       39.56      3.80 o 
  -1   2   6       73.46       82.76      1.83 o 
   0   2   6       12.95       12.52      0.81 o 
   1   2   6      516.98      496.72      6.11 o 
   2   2   6      769.23      825.32     14.30 o 
   3   2   6      764.19      732.81     13.46 o 
   4   2   6       25.28       29.39      2.61 o 
   5   2   6      275.43      277.59      5.95 o 
   6   2   6       36.05       36.31      2.88 o 
   7   2   6      231.89      241.29      9.83 o 
   8   2   6       15.44       15.51      4.63 o 
  -9   3   6       98.21      107.50      7.11 o 
  -8   3   6       14.73        9.22      2.35 o 
  -7   3   6        5.31        5.15      1.80 o 
  -6   3   6      205.18      214.04     16.54 o 
  -5   3   6        5.30        5.84      1.29 o 
  -4   3   6        9.85        5.22      1.07 o 
  -3   3   6      192.25      205.90      4.95 o 
  -2   3   6      301.16      272.05      4.14 o 
  -1   3   6        3.43        1.22      0.48 o 
   0   3   6       51.52       71.39      2.06 o 
   1   3   6     1448.25     1683.84     16.22 o 
   2   3   6        7.76        4.56      1.34 o 
   3   3   6       56.22       70.10      3.39 o 
   4   3   6      216.00      183.91      4.74 o 
   5   3   6       80.13       86.27      3.30 o 
   6   3   6        0.01        1.72      1.19 o 
   7   3   6       21.25       22.03      2.44 o 
   8   3   6        0.26       -0.69      2.09 o 
  -9   4   6       11.64        7.59      3.24 o 
  -8   4   6      156.53      142.38      7.84 o 
  -7   4   6       35.57       37.29      3.38 o 
  -6   4   6     1472.85     1435.87     23.04 o 
  -5   4   6      198.36      194.70      7.54 o 
  -4   4   6     1008.13      953.10     13.05 o 
  -3   4   6      279.43      313.12      5.78 o 
  -2   4   6       40.99       38.15      2.13 o 
  -1   4   6        0.60        1.50      0.52 o 
   0   4   6       90.30       76.29      1.86 o 
   1   4   6       29.58       32.30      1.59 o 
   2   4   6       13.32       10.13      1.10 o 
   3   4   6       10.83        6.71      2.14 o 
   4   4   6       12.84        8.27      1.49 o 
   5   4   6        5.68        6.87      1.43 o 
   6   4   6      164.11      165.62      5.10 o 
   7   4   6       20.97       25.87      2.77 o 
   8   4   6       18.58       22.86      4.03 o 
  -9   5   6       37.60       36.22      6.54 o 
  -8   5   6       42.57       51.61      5.49 o 
  -7   5   6       19.80       16.45      2.58 o 
  -6   5   6       67.76       72.19      4.16 o 
  -5   5   6        0.46        0.38      0.83 o 
  -4   5   6      279.20      266.91      6.38 o 
  -3   5   6      244.14      239.04      5.30 o 
  -2   5   6     1131.46     1110.69     14.92 o 
  -1   5   6      136.21      125.01      2.45 o 
   0   5   6      723.85      708.98      8.77 o 
   1   5   6       29.38       37.21      1.56 o 
   2   5   6      189.54      168.85      8.42 o 
   3   5   6        3.23        2.93      1.39 o 
   4   5   6     1410.13     1333.74     19.50 o 
   5   5   6        9.90       10.36      1.74 o 
   6   5   6       21.15       16.04      2.08 o 
   7   5   6        5.74        5.00      1.84 o 
   8   5   6        4.34        0.55      3.27 o 
  -8   6   6      115.75      128.46     10.22 o 
  -7   6   6       39.54       41.26      3.74 o 
  -6   6   6      204.46      203.95      5.30 o 
  -5   6   6      402.36      379.25      7.66 o 
  -4   6   6      127.79      119.83      3.90 o 
  -3   6   6      107.22       84.62      4.14 o 
  -2   6   6        8.41        5.57      1.65 o 
  -1   6   6       43.41       62.71      2.03 o 
   0   6   6       73.97       92.59      2.48 o 
   1   6   6       11.92       10.45      1.02 o 
   2   6   6       46.74       53.17      2.39 o 
   3   6   6      407.03      409.15      9.92 o 
   4   6   6      138.42      147.07      6.51 o 
   5   6   6      130.67      133.54      4.61 o 
   6   6   6      116.32      108.99      6.04 o 
   7   6   6      180.90      197.76      7.37 o 
  -8   7   6        4.30        6.16      3.80 o 
  -7   7   6       13.20       20.11      3.03 o 
  -6   7   6       97.89       94.17      4.38 o 
  -5   7   6        1.70        1.94      1.55 o 
  -4   7   6       14.23       15.54      2.18 o 
  -3   7   6       15.48       17.44      2.24 o 
  -2   7   6       69.15       62.56      2.86 o 
  -1   7   6      246.86      249.95      6.38 o 
   0   7   6      446.00      454.11      6.73 o 
   1   7   6       42.14       39.59      2.11 o 
   2   7   6       60.46       61.33      3.80 o 
   3   7   6       49.59       50.84      3.57 o 
   4   7   6        1.97        0.98      1.56 o 
   5   7   6       14.19       15.26      2.74 o 
   6   7   6        0.59       -1.87      2.88 o 
   7   7   6       16.95       20.26      4.54 o 
  -8   8   6       40.09       38.68      4.51 o 
  -7   8   6       17.32       11.26      2.92 o 
  -6   8   6      200.10      198.61      9.53 o 
  -5   8   6        4.26        5.98      1.97 o 
  -4   8   6      448.73      379.61     13.15 o 
  -3   8   6      121.80      131.85      5.14 o 
  -2   8   6      325.26      294.92      6.30 o 
  -1   8   6       56.52       53.52      2.76 o 
   0   8   6      362.00      342.06      5.31 o 
   1   8   6      106.79       99.38      3.23 o 
   2   8   6      130.05      116.12      4.85 o 
   3   8   6      199.74      200.29      6.74 o 
   4   8   6       21.71       25.69      3.12 o 
   5   8   6       96.37      104.70      7.16 o 
   6   8   6        0.07       -1.89      1.89 o 
   7   8   6       54.70       59.62      8.18 o 
  -7   9   6       13.42       11.69      3.33 o 
  -6   9   6       12.08       19.41      4.32 o 
  -5   9   6       43.18       42.50      3.61 o 
  -4   9   6       40.95       37.27      3.41 o 
  -3   9   6      260.67      250.99      7.42 o 
  -2   9   6       71.73       68.43      3.23 o 
  -1   9   6      720.72      677.64     12.21 o 
   0   9   6      191.56      192.82      4.91 o 
   1   9   6      647.95      639.38     10.39 o 
   2   9   6      380.12      365.67      8.45 o 
   3   9   6      464.73      473.32     13.87 o 
   4   9   6        3.24        3.82      2.44 o 
   5   9   6      139.01      151.55      8.57 o 
   6   9   6       18.07       23.31      4.72 o 
  -7  10   6       37.03       39.09      6.60 o 
  -6  10   6        0.09        0.71      2.31 o 
  -5  10   6       57.27       61.94      4.58 o 
  -4  10   6        6.67        6.67      3.86 o 
  -3  10   6       21.83       18.02      3.22 o 
  -2  10   6       35.69       35.41      2.55 o 
  -1  10   6      210.11      191.38      5.27 o 
   0  10   6        1.51        0.07      1.42 o 
   1  10   6       16.19       17.06      3.82 o 
   2  10   6      244.14      227.18      7.18 o 
   3  10   6       83.06       88.67      6.50 o 
   4  10   6       48.34       41.44      5.14 o 
   5  10   6       95.01      107.18      8.54 o 
   6  10   6        0.18        0.62      2.38 o 
  -6  11   6       10.79       19.01      3.82 o 
  -5  11   6       79.11       92.07      9.53 o 
  -4  11   6        0.04       -0.53      1.73 o 
  -3  11   6       77.51       81.68      3.83 o 
  -2  11   6       28.09       37.37      2.83 o 
  -1  11   6      398.22      400.32      8.29 o 
   0  11   6        1.18        4.00      2.04 o 
   1  11   6      100.29      108.10      7.64 o 
   2  11   6        9.86       20.72      7.09 o 
   3  11   6       82.98       80.14      6.17 o 
   4  11   6        2.45        2.31      2.26 o 
   5  11   6       15.80       27.01      4.09 o 
  -5  12   6       18.55       15.51      3.57 o 
  -4  12   6        2.25        0.17      1.52 o 
  -3  12   6        0.04       -0.39      1.39 o 
  -2  12   6        6.68        6.71      1.83 o 
  -1  12   6       18.42       20.99      2.62 o 
   0  12   6       15.73       14.55      3.53 o 
   1  12   6        4.99        3.27      4.91 o 
   2  12   6        4.02        0.00      3.82 o 
   3  12   6       12.11        9.81      6.00 o 
   4  12   6       21.46       30.57      4.15 o 
  -4  13   6       57.24       67.88      6.30 o 
  -3  13   6       20.12       19.64      2.67 o 
  -2  13   6      182.46      191.90      6.15 o 
  -1  13   6       10.08        7.31      2.69 o 
   0  13   6       65.68       76.89     12.00 o 
   1  13   6       13.60       22.90      8.18 o 
   2  13   6       12.51        9.81      6.54 o 
   3  13   6        0.02        0.00      4.91 o 
  -2  14   6        0.17        6.17      2.89 o 
  -1  14   6        0.49       12.00      6.54 o 
   0  14   6        7.02       -0.55      5.45 o 
   1  14   6        0.21       -2.18      4.91 o 
  -9   0   7      260.58      258.88     12.61 o 
  -7   0   7      163.50      159.63     14.73 o 
  -5   0   7      289.17      271.58     15.55 o 
  -3   0   7      857.25      865.69     17.96 o 
  -1   0   7     4263.18     4756.50     65.26 o 
   1   0   7     1601.78     1554.41     23.12 o 
   3   0   7     1663.67     1603.34     34.55 o 
   5   0   7      546.30      559.67     21.29 o 
   7   0   7       99.36       98.16      9.27 o 
  -9   1   7        2.28        2.97      1.99 o 
  -8   1   7       65.12       54.97      3.68 o 
  -7   1   7      118.27      111.76      4.16 o 
  -6   1   7      497.18      472.18      9.33 o 
  -5   1   7      121.76      119.23      5.35 o 
  -4   1   7       74.09       75.30      2.83 o 
  -3   1   7      135.75      128.08      3.49 o 
  -2   1   7     3358.87     3575.00     37.98 o 
  -1   1   7     4569.00     4839.86     51.50 o 
   0   1   7     3423.16     3549.54     35.00 o 
   1   1   7      194.06      194.75      3.30 o 
   2   1   7     2531.63     2648.63     33.31 o 
   3   1   7        4.01        1.76      1.00 o 
   4   1   7       52.02       53.17      3.15 o 
   5   1   7       59.71       73.57      6.00 o 
   6   1   7       19.51       16.92      3.08 o 
   7   1   7       23.70       24.89      5.18 o 
   8   1   7        0.00        3.27      2.70 o 
  -9   2   7        4.33        5.23      2.42 o 
  -8   2   7      402.46      392.01     10.14 o 
  -7   2   7        5.27        4.46      1.69 o 
  -6   2   7      667.11      648.78     12.55 o 
  -5   2   7      205.14      219.15      5.39 o 
  -4   2   7      499.87      496.28      8.66 o 
  -3   2   7        0.01        0.77      1.00 o 
  -2   2   7        2.17        1.11      0.62 o 
  -1   2   7     1691.02     1766.12     18.32 o 
   0   2   7       16.16        7.73      0.79 o 
   1   2   7      584.12      623.77      8.16 o 
   2   2   7     1161.63     1140.31     15.63 o 
   3   2   7      112.68      124.39      4.41 o 
   4   2   7      492.51      472.73     10.51 o 
   5   2   7       68.41       63.00      3.75 o 
   6   2   7       98.59      104.85      8.18 o 
   7   2   7       28.48       20.37      3.65 o 
   8   2   7       54.28       56.74     12.81 o 
  -9   3   7       71.47       69.82      5.95 o 
  -8   3   7       15.36       13.22      3.23 o 
  -7   3   7       76.99       89.78      5.67 o 
  -6   3   7        0.09        1.94      1.55 o 
  -5   3   7        2.72        2.33      1.27 o 
  -4   3   7       51.50       42.84      2.81 o 
  -3   3   7        6.90        1.16      0.62 o 
  -2   3   7       78.30       79.13      2.03 o 
  -1   3   7      305.05      410.16      5.51 o 
   0   3   7       47.32       46.40      1.53 o 
   1   3   7       12.50       23.28      1.06 o 
   2   3   7       12.46       10.87      1.57 o 
   3   3   7       36.97       42.18      2.93 o 
   4   3   7      200.18      176.13      6.41 o 
   5   3   7       62.64       61.23      3.87 o 
   6   3   7        1.44        0.85      2.18 o 
   7   3   7       67.04       70.72      9.54 o 
   8   3   7        6.12        4.09      2.70 o 
  -9   4   7       96.68      106.64      7.90 o 
  -8   4   7       12.66       12.87      2.58 o 
  -7   4   7      285.87      303.94      8.70 o 
  -6   4   7        7.61        7.64      2.44 o 
  -5   4   7     1312.55     1248.21     20.12 o 
  -4   4   7       96.93      106.81      3.83 o 
  -3   4   7       27.88       25.23      2.06 o 
  -2   4   7      465.64      475.75      5.99 o 
  -1   4   7        0.48        0.70      0.61 o 
   0   4   7       71.45       56.85      1.69 o 
   1   4   7      587.38      704.22      7.96 o 
   2   4   7        0.30        0.68      0.78 o 
   3   4   7        6.23        4.14      1.51 o 
   4   4   7       54.41       50.59      3.96 o 
   5   4   7        9.68        5.42      2.32 o 
   6   4   7       13.62       10.90      2.48 o 
   7   4   7      136.63      143.92      7.68 o 
   8   4   7        3.91        5.31      2.87 o 
  -9   5   7       25.72       27.79      4.59 o 
  -8   5   7       28.83       21.87      4.64 o 
  -7   5   7       30.26       27.58      3.13 o 
  -6   5   7        0.23        1.97      1.48 o 
  -5   5   7      322.76      317.49      6.41 o 
  -4   5   7      120.86      112.12      3.90 o 
  -3   5   7     1474.17     1500.89     19.38 o 
  -2   5   7      323.93      314.23      5.77 o 
  -1   5   7        5.82        7.37      0.78 o 
   0   5   7      374.66      392.68      5.40 o 
   1   5   7      380.05      395.80      5.84 o 
   2   5   7      105.08      124.51      6.13 o 
   3   5   7       63.86       49.77      5.05 o 
   4   5   7      263.78      255.68      7.67 o 
   5   5   7        0.04       -1.56      1.56 o 
   6   5   7       25.78       25.34      3.19 o 
   7   5   7        1.11        3.19      2.48 o 
  -8   6   7       12.71       10.88      3.44 o 
  -7   6   7        0.96        0.92      1.76 o 
  -6   6   7      363.83      349.54      7.39 o 
  -5   6   7        9.23        8.21      1.63 o 
  -4   6   7      129.47      116.00      4.00 o 
  -3   6   7      409.06      422.02      7.96 o 
  -2   6   7        4.79        7.79      1.18 o 
  -1   6   7       29.39       32.01      1.36 o 
   0   6   7       21.72       24.73      1.54 o 
   1   6   7        0.23        0.20      0.68 o 
   2   6   7        0.06        0.36      1.18 o 
   3   6   7      115.50      108.30      7.77 o 
   4   6   7       61.42       62.62      3.94 o 
   5   6   7       33.29       36.42      3.39 o 
   6   6   7       43.86       49.42      4.84 o 
   7   6   7       60.19       66.28      5.75 o 
  -8   7   7        7.03       15.33      4.81 o 
  -7   7   7       50.29       51.73      4.31 o 
  -6   7   7       99.98      115.78      4.71 o 
  -5   7   7       20.60       21.33      2.35 o 
  -4   7   7        6.14        7.25      1.69 o 
  -3   7   7      220.33      212.40      5.62 o 
  -2   7   7      275.38      261.71      9.30 o 
  -1   7   7      703.76      697.03     10.97 o 
   0   7   7      264.58      263.07      4.76 o 
   1   7   7       49.00       44.56      1.98 o 
   2   7   7      173.03      182.04      5.95 o 
   3   7   7      244.24      232.60      7.25 o 
   4   7   7      140.58      126.68      5.51 o 
   5   7   7       47.15       48.09      3.89 o 
   6   7   7        0.48       -0.06      1.89 o 
   7   7   7       24.38       24.54      6.00 o 
  -8   8   7       88.92       83.06      5.87 o 
  -7   8   7      161.52      157.25      9.27 o 
  -6   8   7       27.01       31.32      3.21 o 
  -5   8   7      256.70      231.46      7.69 o 
  -4   8   7       52.55       48.37      3.57 o 
  -3   8   7      621.78      607.49     12.37 o 
  -2   8   7       21.02       18.69      2.14 o 
  -1   8   7      590.41      574.07      9.69 o 
   0   8   7        0.10       -0.85      0.85 o 
   1   8   7       14.14       12.41      1.72 o 
   2   8   7       74.63       78.23      5.84 o 
   3   8   7        4.94        4.17      1.93 o 
   4   8   7       79.13       83.87      4.91 o 
   5   8   7       13.53       12.77      2.79 o 
   6   8   7        1.42        1.53      2.72 o 
  -7   9   7       31.34       35.63      4.39 o 
  -6   9   7        6.95       10.37      2.36 o 
  -5   9   7       33.56       39.22      3.50 o 
  -4   9   7       49.68       50.73      4.01 o 
  -3   9   7        0.25        0.50      1.19 o 
  -2   9   7       15.09       17.80      1.99 o 
  -1   9   7      611.65      616.71     12.60 o 
   0   9   7       44.71       39.61      2.46 o 
   1   9   7      131.38      133.51      4.65 o 
   2   9   7       41.88       43.92      3.44 o 
   3   9   7        2.98        1.09      1.68 o 
   4   9   7       40.39       41.64      3.77 o 
   5   9   7       11.50        8.44      3.13 o 
   6   9   7       24.90       44.42     13.63 o 
  -6  10   7       35.64       36.79      4.38 o 
  -5  10   7       58.03       52.91      5.51 o 
  -4  10   7       49.95       50.13      3.91 o 
  -3  10   7      142.85      147.67      6.10 o 
  -2  10   7        9.32        7.76      1.74 o 
  -1  10   7      284.21      269.37      6.50 o 
   0  10   7       14.63       11.15      2.43 o 
   1  10   7        4.11        0.36      3.82 o 
   2  10   7       55.44       51.12      3.36 o 
   3  10   7        2.01        2.42      1.73 o 
   4  10   7       36.03       41.87      4.60 o 
   5  10   7        0.42        3.97      2.69 o 
  -6  11   7       56.86       70.54     11.18 o 
  -5  11   7        1.02        1.71      2.03 o 
  -4  11   7       25.02       26.01      3.75 o 
  -3  11   7        2.52        4.13      1.55 o 
  -2  11   7      274.01      265.35      7.88 o 
  -1  11   7       55.51       57.44      3.26 o 
   0  11   7      140.24      153.89     22.63 o 
   1  11   7       16.79       17.08      3.71 o 
   2  11   7      116.07      144.50     11.45 o 
   3  11   7        0.25       -1.72      1.72 o 
   4  11   7        1.64        2.26      2.26 o 
   5  11   7        2.27       -0.66      2.31 o 
  -5  12   7      106.23      104.73      7.72 o 
  -4  12   7       29.06       33.10      2.98 o 
  -3  12   7        1.26        1.86      1.60 o 
  -2  12   7        8.18        7.00      1.75 o 
  -1  12   7       29.54       30.85      3.95 o 
   0  12   7        0.05        0.21      2.73 o 
   1  12   7        0.81        1.26      2.48 o 
   2  12   7       45.43       44.17      9.82 o 
   3  12   7       18.05       26.17      8.72 o 
   4  12   7        1.55        1.12      3.13 o 
  -3  13   7      220.57      237.27      7.05 o 
  -2  13   7       15.87       16.30      2.85 o 
  -1  13   7       87.33       88.78      8.45 o 
   0  13   7        0.60       -1.95      3.54 o 
   1  13   7       12.52        7.09      6.54 o 
   2  13   7        4.02        4.36      5.45 o 
  -1  14   7       43.47       49.08     10.91 o 
  -8   0   8       23.63       24.79      6.54 o 
  -6   0   8      115.92      122.48      6.13 o 
  -4   0   8      246.50      254.47      8.08 o 
  -2   0   8     1507.15     1622.79     24.01 o 
   0   0   8     1777.77     1868.05     35.06 o 
   2   0   8     5719.58     6012.58    102.74 o 
   4   0   8     1707.64     1696.80     47.67 o 
   6   0   8      161.54      167.99     11.45 o 
  -9   1   8       42.27       47.71      4.43 o 
  -8   1   8      184.15      200.53      9.21 o 
  -7   1   8      301.84      296.69      8.09 o 
  -6   1   8      224.71      207.16      8.50 o 
  -5   1   8      354.36      371.17      7.59 o 
  -4   1   8      250.28      223.40      5.20 o 
  -3   1   8      141.70      142.92      2.55 o 
  -2   1   8     1922.37     2030.33     20.88 o 
  -1   1   8     1054.49     1112.93     12.32 o 
   0   1   8     2758.01     2856.17     31.72 o 
   1   1   8     1838.60     1907.61     21.73 o 
   2   1   8     1076.62     1050.30     15.01 o 
   3   1   8      442.37      460.90      8.10 o 
   4   1   8        1.43       -0.48      2.58 o 
   5   1   8      141.28      137.89      6.74 o 
   6   1   8       25.66       30.87      4.24 o 
   7   1   8       15.98        8.82      6.00 o 
   8   1   8        7.87        8.53      3.27 o 
  -9   2   8      113.79      110.97      5.32 o 
  -8   2   8       90.69       97.74      5.09 o 
  -7   2   8       87.66       81.82      4.47 o 
  -6   2   8        0.23        0.47      1.42 o 
  -5   2   8      422.75      421.81      8.32 o 
  -4   2   8       15.11       14.41      1.43 o 
  -3   2   8       96.86      102.81      2.62 o 
  -2   2   8      772.09      828.01     11.01 o 
  -1   2   8      984.00     1151.83     12.70 o 
   0   2   8      259.90      262.87      4.15 o 
   1   2   8        6.38        2.32      0.65 o 
   2   2   8      628.08      642.26      8.51 o 
   3   2   8      145.25      143.27      5.04 o 
   4   2   8       42.24       42.25      3.15 o 
   5   2   8       31.53       29.95      3.65 o 
   6   2   8       13.53       11.09      2.87 o 
   7   2   8       37.61       35.70      4.91 o 
   8   2   8        2.81       -0.55      2.31 o 
  -9   3   8        4.08        1.70      2.43 o 
  -8   3   8       10.39       17.46      2.78 o 
  -7   3   8      271.17      266.88     11.21 o 
  -6   3   8      653.97      653.09     14.61 o 
  -5   3   8     1095.63     1081.70     17.91 o 
  -4   3   8      164.06      144.06      3.30 o 
  -3   3   8     3472.52     3443.29     38.07 o 
  -2   3   8      908.02      987.93     11.31 o 
  -1   3   8     3812.98     3812.98     37.84 o 
   0   3   8      459.23      482.68      6.43 o 
   1   3   8      267.96      237.73      3.85 o 
   2   3   8      621.52      616.92     13.51 o 
   3   3   8      656.52      639.42     13.02 o 
   4   3   8      524.90      488.10     18.02 o 
   5   3   8       39.80       35.20      3.24 o 
   6   3   8        0.03       -0.73      1.70 o 
   7   3   8        4.08        1.36      2.31 o 
   8   3   8        0.03        1.01      2.48 o 
  -9   4   8        0.19        0.60      2.46 o 
  -8   4   8      284.35      289.48      9.61 o 
  -7   4   8        9.72        9.45      3.17 o 
  -6   4   8      906.87      851.93     15.99 o 
  -5   4   8        6.28        6.07      1.26 o 
  -4   4   8       35.48       32.78      2.05 o 
  -3   4   8       43.25       44.70      2.27 o 
  -2   4   8      599.32      585.52      7.58 o 
  -1   4   8     1127.77     1207.88     12.70 o 
   0   4   8      298.90      260.74      4.05 o 
   1   4   8      822.86      878.05     10.82 o 
   2   4   8       81.32       72.65      4.01 o 
   3   4   8      420.45      409.76     11.02 o 
   4   4   8        5.42        3.34      1.66 o 
   5   4   8      177.57      174.39      9.42 o 
   6   4   8      191.48      183.35      9.82 o 
   7   4   8       59.03       52.34      5.19 o 
  -8   5   8        6.26       10.53      2.58 o 
  -7   5   8       18.47       18.96      2.91 o 
  -6   5   8      231.40      215.35      6.01 o 
  -5   5   8      116.20      121.87      4.17 o 
  -4   5   8      707.47      676.65     10.83 o 
  -3   5   8      452.21      468.29      8.26 o 
  -2   5   8      942.91      959.89     12.10 o 
  -1   5   8      272.88      267.90      4.24 o 
   0   5   8      292.75      299.22      4.55 o 
   1   5   8        0.01       -0.35      0.72 o 
   2   5   8       11.87       10.40      1.84 o 
   3   5   8       95.55       89.69      4.38 o 
   4   5   8      247.76      229.05      7.40 o 
   5   5   8       19.15       15.91      2.68 o 
   6   5   8       38.64       47.32      5.73 o 
   7   5   8       14.05       18.64      3.80 o 
  -8   6   8       15.13       19.22      4.00 o 
  -7   6   8      204.11      198.05      9.21 o 
  -6   6   8        0.21        0.39      1.28 o 
  -5   6   8      428.92      415.43      8.29 o 
  -4   6   8      179.84      188.11      7.57 o 
  -3   6   8       24.56       19.96      1.65 o 
  -2   6   8      406.58      392.07      6.66 o 
  -1   6   8      369.29      361.10      5.38 o 
   0   6   8      531.26      538.80      7.69 o 
   1   6   8      334.95      318.24      5.28 o 
   2   6   8      175.76      166.40      8.10 o 
   3   6   8      543.40      562.00     16.77 o 
   4   6   8      117.38      112.45      5.24 o 
   5   6   8      197.82      213.34      8.76 o 
   6   6   8       43.82       49.96      7.89 o 
   7   6   8      115.23      127.33      7.68 o 
  -8   7   8       21.99       26.04      5.75 o 
  -7   7   8      359.44      359.19      8.84 o 
  -6   7   8      227.25      230.18      8.89 o 
  -5   7   8      805.02      803.69     13.37 o 
  -4   7   8        0.15        0.85      1.23 o 
  -3   7   8     1458.00     1399.86     20.28 o 
  -2   7   8       26.79       25.73      1.87 o 
  -1   7   8     1885.77     1752.81     28.25 o 
   0   7   8       35.29       35.25      2.37 o 
   1   7   8      700.79      667.76     11.38 o 
   2   7   8      170.81      170.02      6.16 o 
   3   7   8      317.77      284.40     11.86 o 
   4   7   8      134.48      139.52      5.99 o 
   5   7   8       15.72       15.09      2.86 o 
   6   7   8        5.07        3.55      2.22 o 
   7   7   8        1.31        0.00      3.82 o 
  -7   8   8        1.34        3.87      2.40 o 
  -6   8   8       50.17       48.81      3.74 o 
  -5   8   8       54.46       50.66      3.74 o 
  -4   8   8       62.47       49.96      3.61 o 
  -3   8   8        3.21        1.62      1.31 o 
  -2   8   8       18.64       17.90      2.55 o 
  -1   8   8      362.82      363.00      7.39 o 
   0   8   8       22.08       19.03      2.01 o 
   1   8   8        2.95        6.30      1.89 o 
   2   8   8      583.17      548.06     12.44 o 
   3   8   8       18.41       15.03      2.59 o 
   4   8   8      102.56      113.17     12.40 o 
   5   8   8        1.31       -0.42      1.76 o 
   6   8   8       14.96       16.26      7.63 o 
  -7   9   8       31.23       31.81      4.29 o 
  -6   9   8      118.24      113.13      7.96 o 
  -5   9   8       42.23       36.03      3.49 o 
  -4   9   8        9.42        9.62      2.31 o 
  -3   9   8       60.51       58.80      3.24 o 
  -2   9   8      501.52      485.50     13.07 o 
  -1   9   8       71.96       59.93      4.20 o 
   0   9   8      415.46      407.17      8.00 o 
   1   9   8        1.59        0.82      2.31 o 
   2   9   8      266.41      250.72      9.33 o 
   3   9   8        5.75        8.96      2.26 o 
   4   9   8        7.86        8.52      2.36 o 
   5   9   8       27.36       42.76      5.44 o 
   6   9   8       38.33       41.61      5.44 o 
  -6  10   8        0.43        1.69      2.20 o 
  -5  10   8       17.61       15.22      2.73 o 
  -4  10   8        3.31        2.57      1.40 o 
  -3  10   8        1.44        1.64      1.24 o 
  -2  10   8       25.31       23.64      2.46 o 
  -1  10   8       45.74       45.65      2.92 o 
   0  10   8        2.68        2.14      4.36 o 
   1  10   8       75.43       70.57     16.09 o 
   2  10   8      112.89      116.85      7.16 o 
   3  10   8       88.45       94.43      5.34 o 
   4  10   8       14.36        8.03      3.22 o 
   5  10   8       19.85       53.44     10.91 o 
  -6  11   8       30.40       43.47      7.06 o 
  -5  11   8       69.53       83.93      5.21 o 
  -4  11   8        1.23        4.37      1.71 o 
  -3  11   8       25.72       28.66      2.69 o 
  -2  11   8       37.56       32.78      5.17 o 
  -1  11   8       86.33       81.39      3.79 o 
   0  11   8       10.60        5.18      3.01 o 
   1  11   8        5.21        6.34      3.01 o 
   2  11   8       13.69       14.56      3.80 o 
   3  11   8        5.12        4.88      3.27 o 
   4  11   8        8.34        9.99      2.89 o 
  -5  12   8        8.17        8.08      4.19 o 
  -4  12   8       17.64       17.17      2.44 o 
  -3  12   8        0.27        0.47      1.55 o 
  -2  12   8       19.69       19.04      2.42 o 
  -1  12   8        3.25        1.50      3.27 o 
   0  12   8        0.01       -2.22      2.22 o 
   1  12   8        0.46        3.48      2.81 o 
   2  12   8        0.06        2.73      4.91 o 
   3  12   8        2.48        3.82      5.45 o 
  -3  13   8        0.50        2.46      1.85 o 
  -2  13   8      112.70      119.14     11.26 o 
  -1  13   8        2.71        3.08      3.13 o 
   0  13   8       30.65       25.27      4.94 o 
   1  13   8       27.72       24.54      8.72 o 
   2  13   8        6.34       11.45      6.54 o 
  -9   0   9       45.20       52.08      9.82 o 
  -7   0   9       18.77       17.98      3.82 o 
  -5   0   9       13.79        5.82      1.70 o 
  -3   0   9       11.68       14.90      1.76 o 
  -1   0   9       92.81       90.97      5.43 o 
   1   0   9     2926.07     2956.20     42.50 o 
   3   0   9     1257.01     1202.07     24.35 o 
   5   0   9      101.12      101.98      8.73 o 
   7   0   9       16.53       13.63      4.91 o 
  -9   1   9       10.31       10.64      2.94 o 
  -8   1   9      101.29      112.78      6.45 o 
  -7   1   9      242.47      247.07      7.38 o 
  -6   1   9      662.55      645.32     11.71 o 
  -5   1   9      255.39      254.29      6.09 o 
  -4   1   9      122.90      104.40      2.80 o 
  -3   1   9      356.94      363.49      5.15 o 
  -2   1   9     2021.47     1993.06     20.74 o 
  -1   1   9     2749.25     2828.91     28.67 o 
   0   1   9      823.80      786.92      9.51 o 
   1   1   9      102.05       90.87      2.34 o 
   2   1   9      124.76      124.12      5.04 o 
   3   1   9        8.44       10.93      2.19 o 
   4   1   9      108.75      109.08      8.73 o 
   5   1   9        0.22        1.91      1.93 o 
   6   1   9      239.08      205.67      9.26 o 
   7   1   9        0.34        0.27      2.31 o 
  -9   2   9        6.87        7.76      2.21 o 
  -8   2   9       54.48       59.26      4.30 o 
  -7   2   9      153.80      153.53      9.92 o 
  -6   2   9        0.37       -0.28      1.32 o 
  -5   2   9      201.44      208.37      5.31 o 
  -4   2   9      376.29      385.09      6.18 o 
  -3   2   9     1814.37     1891.05     19.84 o 
  -2   2   9     1828.81     1761.02     20.72 o 
  -1   2   9      323.01      357.15      5.28 o 
   0   2   9     1573.11     1467.00     16.05 o 
   1   2   9      226.08      254.41      4.23 o 
   2   2   9     1856.34     1815.46     24.20 o 
   3   2   9      208.11      231.73      6.71 o 
   4   2   9      500.40      470.86     10.82 o 
   5   2   9        3.76        5.18      2.31 o 
   6   2   9      110.29      103.35      6.56 o 
   7   2   9        3.71        2.64      2.48 o 
  -9   3   9       15.98       18.12      3.06 o 
  -8   3   9       25.13       25.64      3.27 o 
  -7   3   9      174.14      149.43      5.98 o 
  -6   3   9      157.47      149.96      7.24 o 
  -5   3   9      514.09      516.32      8.66 o 
  -4   3   9      775.98      736.79     11.73 o 
  -3   3   9      470.48      517.46      6.96 o 
  -2   3   9     1269.63     1230.40     14.85 o 
  -1   3   9       21.82       14.82      1.14 o 
   0   3   9      556.55      570.33      7.51 o 
   1   3   9       29.22       38.98      1.58 o 
   2   3   9      109.37      117.91      5.12 o 
   3   3   9        2.56        6.91      1.89 o 
   4   3   9       80.24       78.00      4.30 o 
   5   3   9        9.68       10.09      2.70 o 
   6   3   9       11.17       12.12      3.26 o 
   7   3   9        3.99        3.58      3.54 o 
  -9   4   9       41.04       45.16      5.50 o 
  -8   4   9       10.03       12.71      2.76 o 
  -7   4   9       56.07       56.55      4.06 o 
  -6   4   9        7.29        4.36      3.15 o 
  -5   4   9       79.91       76.99      2.98 o 
  -4   4   9        0.18       -0.79      0.79 o 
  -3   4   9      871.56      904.32     11.39 o 
  -2   4   9       40.28       38.70      1.62 o 
  -1   4   9     1527.93     1593.33     16.33 o 
   0   4   9      140.91      163.31      3.21 o 
   1   4   9      630.02      650.41      7.78 o 
   2   4   9       37.24       43.27      3.21 o 
   3   4   9     1356.63     1365.57     23.66 o 
   4   4   9       65.52       69.73      5.51 o 
   5   4   9      555.76      521.06     12.55 o 
   6   4   9        3.17        5.45      3.82 o 
   7   4   9      285.87      297.51     11.76 o 
  -8   5   9       56.85       56.12      4.53 o 
  -7   5   9      191.08      188.58      7.08 o 
  -6   5   9      201.45      199.16      5.23 o 
  -5   5   9      636.65      634.45     10.67 o 
  -4   5   9      549.35      515.38      9.14 o 
  -3   5   9     1105.29     1091.29     13.60 o 
  -2   5   9      443.52      410.81      7.29 o 
  -1   5   9       92.11       96.81      3.36 o 
   0   5   9      128.66      131.43      2.91 o 
   1   5   9        9.96       13.59      1.23 o 
   2   5   9        4.24        4.33      1.76 o 
   3   5   9      247.69      231.25      7.27 o 
   4   5   9       19.41       16.12      2.76 o 
   5   5   9        0.76        0.55      1.56 o 
   6   5   9        1.15        0.82      2.31 o 
   7   5   9        8.97       10.20      3.26 o 
  -8   6   9       59.77       67.77      6.31 o 
  -7   6   9       56.63       65.21      3.54 o 
  -6   6   9      283.79      286.07      6.89 o 
  -5   6   9       13.25       13.05      1.86 o 
  -4   6   9       32.31       32.77      2.48 o 
  -3   6   9      345.39      353.74      6.36 o 
  -2   6   9      171.54      177.37      6.05 o 
  -1   6   9        3.49        2.80      1.06 o 
   0   6   9        2.33        5.73      0.92 o 
   1   6   9        1.22        3.02      1.08 o 
   2   6   9       86.74       72.65      4.00 o 
   3   6   9      155.32      163.84      6.20 o 
   4   6   9        1.54        3.85      1.76 o 
   5   6   9       25.68       29.68      3.51 o 
   6   6   9       54.38       53.16     10.63 o 
   7   6   9       25.09       25.89      4.63 o 
  -8   7   9       23.81       23.85      4.46 o 
  -7   7   9       35.82       44.81      3.38 o 
  -6   7   9      182.28      171.04      8.76 o 
  -5   7   9       25.79       24.58      2.52 o 
  -4   7   9       82.24       72.70      3.80 o 
  -3   7   9       93.58       82.08      3.06 o 
  -2   7   9      593.50      540.56      9.12 o 
  -1   7   9      462.20      458.45      8.40 o 
   0   7   9      366.87      372.87      6.28 o 
   1   7   9        5.93        4.65      1.86 o 
   2   7   9       90.94       86.07      4.56 o 
   3   7   9       28.46       25.70      3.02 o 
   4   7   9       10.18        8.31      2.20 o 
   5   7   9        4.55        3.94      2.16 o 
   6   7   9       61.30       49.83      4.46 o 
  -7   8   9        2.24        4.85      2.25 o 
  -6   8   9       24.25       22.88      2.93 o 
  -5   8   9       23.87       28.11      2.75 o 
  -4   8   9       89.54       86.07      3.43 o 
  -3   8   9       46.60       40.29      4.04 o 
  -2   8   9       85.40       91.24      3.74 o 
  -1   8   9      248.51      239.91      5.89 o 
   0   8   9      211.15      223.39      6.96 o 
   1   8   9     1092.17     1086.88     19.95 o 
   2   8   9      214.15      192.95      8.58 o 
   3   8   9      674.32      660.60     17.73 o 
   4   8   9      135.08      146.71      6.58 o 
   5   8   9      276.40      298.94      9.72 o 
   6   8   9        6.33        8.72      3.63 o 
  -7   9   9      181.12      179.50      9.44 o 
  -6   9   9        6.22        7.31      2.20 o 
  -5   9   9      114.67      109.03      5.37 o 
  -4   9   9        3.30        1.09      1.35 o 
  -3   9   9       45.38       43.99      3.02 o 
  -2   9   9       39.13       40.88      2.81 o 
  -1   9   9      382.99      361.45      9.39 o 
   0   9   9       13.41       16.76      2.71 o 
   1   9   9       40.86       43.67      5.18 o 
   2   9   9        3.20        1.14      1.76 o 
   3   9   9        2.48       -1.40      1.86 o 
   4   9   9        5.18        1.91      2.51 o 
   5   9   9        1.25        7.57      3.00 o 
  -6  10   9        1.54        3.53      2.23 o 
  -5  10   9        0.01       -1.68      1.68 o 
  -4  10   9        3.47        2.86      1.51 o 
  -3  10   9        4.30        4.27      1.57 o 
  -2  10   9       21.33       20.79      2.26 o 
  -1  10   9        4.16        4.68      1.49 o 
   0  10   9       53.01       53.92      5.75 o 
   1  10   9      225.11      224.20     13.36 o 
   2  10   9      172.72      159.58     19.91 o 
   3  10   9       61.39       67.12      7.70 o 
   4  10   9      108.52      131.05      8.17 o 
   5  10   9        5.43        7.12      4.36 o 
  -5  11   9        0.08        1.51      1.58 o 
  -4  11   9       77.98       78.38      4.12 o 
  -3  11   9        0.50        0.71      1.35 o 
  -2  11   9      297.92      273.79      9.59 o 
  -1  11   9       47.20       49.42      3.96 o 
   0  11   9       74.70       76.51      7.09 o 
   1  11   9       27.54       29.36      4.84 o 
   2  11   9       22.33       19.14      4.19 o 
   3  11   9        0.15        7.63      6.00 o 
   4  11   9        0.81        0.53      2.26 o 
  -4  12   9       24.60       24.35      2.92 o 
  -3  12   9      104.72      118.61      5.32 o 
  -2  12   9      216.78      227.27     10.11 o 
  -1  12   9       18.35       25.41      4.84 o 
   0  12   9       63.53       74.16      7.06 o 
   1  12   9       40.82       43.27      5.75 o 
   2  12   9      109.11      119.43     14.72 o 
   3  12   9       53.51       64.89     12.00 o 
  -3  13   9       46.50       48.67      3.72 o 
  -2  13   9       31.45       45.07      5.85 o 
  -1  13   9        0.85        0.93      2.87 o 
   0  13   9       12.62       15.53      4.13 o 
   1  13   9       37.50       39.26     10.36 o 
  -8   0  10        1.71        3.82      3.27 o 
  -6   0  10        7.66        7.09      3.54 o 
  -4   0  10       33.46       29.96      3.09 o 
  -2   0  10      100.26      103.21      4.14 o 
   0   0  10        4.76       13.68      1.66 o 
   2   0  10      540.54      532.47     13.29 o 
   4   0  10       82.09       73.08      7.09 o 
   6   0  10        5.74        8.18      4.36 o 
  -9   1  10       25.17       28.53      3.80 o 
  -8   1  10       18.92       21.37      2.95 o 
  -7   1  10      137.75      124.22      5.75 o 
  -6   1  10        9.82       12.27      1.80 o 
  -5   1  10        0.05       -0.19      0.93 o 
  -4   1  10       86.34       93.41      3.62 o 
  -3   1  10       88.58       99.27      2.76 o 
  -2   1  10       93.91       92.15      2.43 o 
  -1   1  10       66.23       71.73      3.62 o 
   0   1  10        1.53        0.04      0.74 o 
   1   1  10        0.93       -0.72      0.72 o 
   2   1  10      129.25      113.86      3.60 o 
   3   1  10      244.88      256.47      7.14 o 
   4   1  10      418.25      426.29     18.01 o 
   5   1  10      203.58      206.65     15.27 o 
   6   1  10      187.31      172.28      8.67 o 
   7   1  10      118.98      103.28      7.13 o 
  -9   2  10       77.64       93.81      6.53 o 
  -8   2  10       22.58       20.55      3.01 o 
  -7   2  10       13.37       12.64      2.41 o 
  -6   2  10       14.93       17.11      2.61 o 
  -5   2  10       81.25       73.81      2.55 o 
  -4   2  10      142.02      149.50      3.17 o 
  -3   2  10      108.46      112.62      3.37 o 
  -2   2  10      287.02      320.95      5.65 o 
  -1   2  10       53.88       60.26      2.85 o 
   0   2  10       53.53       56.30      2.44 o 
   1   2  10      964.96     1009.11     12.91 o 
   2   2  10        0.58        0.85      0.87 o 
   3   2  10      864.08      836.59     16.19 o 
   4   2  10      260.86      296.01     30.01 o 
   5   2  10      131.82      127.08      6.94 o 
   6   2  10       30.53       25.74      4.03 o 
   7   2  10       52.90       54.05      9.82 o 
  -9   3  10       62.41       70.63      4.94 o 
  -8   3  10       11.50       10.19      2.57 o 
  -7   3  10      494.61      512.30     11.90 o 
  -6   3  10      505.04      494.44     11.11 o 
  -5   3  10      784.37      754.38     11.56 o 
  -4   3  10       33.27       29.88      1.73 o 
  -3   3  10      486.33      461.46      7.33 o 
  -2   3  10      415.79      416.84      6.10 o 
  -1   3  10      126.07      136.95      3.06 o 
   0   3  10      250.81      260.23      4.91 o 
   1   3  10      432.17      449.69      6.51 o 
   2   3  10       84.92       89.05      4.85 o 
   3   3  10        4.64        7.44      1.98 o 
   4   3  10       37.20       31.24      5.23 o 
   5   3  10       24.64       29.38      4.03 o 
   6   3  10       98.25       90.47      7.91 o 
   7   3  10       16.60       14.41      3.65 o 
  -8   4  10       23.09       22.80      3.20 o 
  -7   4  10       40.90       39.90      3.69 o 
  -6   4  10       33.23       36.74      2.28 o 
  -5   4  10       26.66       23.89      2.07 o 
  -4   4  10      457.83      461.78      7.20 o 
  -3   4  10        1.76        1.23      0.83 o 
  -2   4  10     1470.42     1468.61     16.38 o 
  -1   4  10       63.98       61.19      2.15 o 
   0   4  10      242.71      223.54      3.97 o 
   1   4  10        2.68        2.69      0.72 o 
   2   4  10      119.06      129.67      5.05 o 
   3   4  10       45.92       42.81      4.18 o 
   4   4  10       14.22       16.35      2.52 o 
   5   4  10        3.85        4.54      2.22 o 
   6   4  10      142.22      132.07      7.71 o 
   7   4  10        3.10        9.37      3.26 o 
  -8   5  10       21.84       17.05      3.70 o 
  -7   5  10       94.06       87.23      5.17 o 
  -6   5  10      373.84      359.66      9.60 o 
  -5   5  10      248.96      236.99      5.91 o 
  -4   5  10      406.89      374.43      8.54 o 
  -3   5  10      345.46      327.89      5.92 o 
  -2   5  10      145.25      144.60      3.70 o 
  -1   5  10      142.56      147.29      3.16 o 
   0   5  10       29.77       36.95      1.93 o 
   1   5  10       11.16       11.29      1.41 o 
   2   5  10       88.61       83.27      4.41 o 
   3   5  10       13.22        8.06      2.08 o 
   4   5  10        4.38        4.55      3.30 o 
   5   5  10       11.23       11.49      2.54 o 
   6   5  10       53.23       46.95      5.01 o 
   7   5  10       14.68        8.45      3.47 o 
  -8   6  10      100.02       98.43      5.81 o 
  -7   6  10       25.66       27.77      3.70 o 
  -6   6  10      105.77      110.97      5.81 o 
  -5   6  10        3.91        5.17      1.65 o 
  -4   6  10       12.94       12.56      1.58 o 
  -3   6  10      305.25      261.78      5.39 o 
  -2   6  10      196.53      203.05      4.69 o 
  -1   6  10     1007.08      950.32     12.45 o 
   0   6  10      265.97      281.18      6.99 o 
   1   6  10      557.30      537.03      9.91 o 
   2   6  10      287.24      278.39      9.42 o 
   3   6  10      293.78      297.38      8.86 o 
   4   6  10       82.18       76.88      5.40 o 
   5   6  10       76.48       73.87      7.77 o 
   6   6  10       14.84       16.98      3.65 o 
  -8   7  10      151.24      134.65      6.54 o 
  -7   7  10      117.06      114.40      4.90 o 
  -6   7  10       66.96       61.35      4.44 o 
  -5   7  10       59.19       49.10      3.22 o 
  -4   7  10      725.29      698.13     10.63 o 
  -3   7  10        2.75        4.14      1.26 o 
  -2   7  10      380.77      357.03      6.78 o 
  -1   7  10       33.48       26.76      1.99 o 
   0   7  10       48.80       45.94      3.59 o 
   1   7  10      324.08      311.45      8.63 o 
   2   7  10        0.36        0.88      1.98 o 
   3   7  10      223.23      225.17      7.66 o 
   4   7  10       12.41       14.55      2.68 o 
   5   7  10      253.54      252.47      8.89 o 
   6   7  10        9.05       10.68      3.82 o 
  -7   8  10       38.38       27.48      4.49 o 
  -6   8  10       75.01       75.72      4.19 o 
  -5   8  10        0.07        0.13      1.43 o 
  -4   8  10      212.17      206.84      5.31 o 
  -3   8  10      110.26      101.17      4.23 o 
  -2   8  10      907.92      839.97     13.42 o 
  -1   8  10        7.91        7.20      1.58 o 
   0   8  10      631.03      612.30     15.49 o 
   1   8  10      224.49      225.20      7.26 o 
   2   8  10      930.56      863.03     32.90 o 
   3   8  10      276.06      276.43      8.80 o 
   4   8  10      126.77      124.61      6.11 o 
   5   8  10       11.27       11.05      2.86 o 
  -7   9  10        5.46       11.54      3.24 o 
  -6   9  10       86.31       89.38      6.05 o 
  -5   9  10        6.78        7.61      1.84 o 
  -4   9  10        5.08        4.33      2.34 o 
  -3   9  10        2.54        1.55      1.36 o 
  -2   9  10      366.71      345.40      7.79 o 
  -1   9  10        8.01        9.30      1.86 o 
   0   9  10      102.99      107.94      7.57 o 
   1   9  10       15.90       11.36      3.65 o 
   2   9  10        0.19       -1.32      1.75 o 
   3   9  10        1.82        1.57      1.84 o 
   4   9  10      114.92      116.87      7.29 o 
   5   9  10        5.57        4.32      2.36 o 
  -6  10  10        8.48       12.34      2.72 o 
  -5  10  10        1.21        0.26      2.10 o 
  -4  10  10        4.28        7.70      1.92 o 
  -3  10  10       68.98       73.84      3.89 o 
  -2  10  10       54.55       59.36      3.44 o 
  -1  10  10       14.66       16.61      2.27 o 
   0  10  10       41.66       49.41      5.50 o 
   1  10  10      192.20      192.00     10.22 o 
   2  10  10      149.53      144.27      9.16 o 
   3  10  10      116.56      133.14      7.18 o 
   4  10  10       38.90       44.77      4.25 o 
  -5  11  10       75.09       65.28      5.36 o 
  -4  11  10        2.33        4.22      1.82 o 
  -3  11  10       40.19       46.79      3.40 o 
  -2  11  10       13.55       15.47      2.31 o 
  -1  11  10       49.96       47.19      5.71 o 
   0  11  10        6.82        5.69      3.41 o 
   1  11  10        0.40        1.78      2.87 o 
   2  11  10        1.42        2.18      7.36 o 
   3  11  10        2.38        6.43      4.63 o 
  -4  12  10       69.18       76.54      4.28 o 
  -3  12  10        3.08        2.34      1.85 o 
  -2  12  10       36.50       41.88      3.49 o 
  -1  12  10       20.53       21.97      4.91 o 
   0  12  10      131.70      156.28      9.83 o 
   1  12  10       27.65       27.26      5.12 o 
   2  12  10       86.50       89.58     10.36 o 
  -2  13  10       67.72       71.58      7.34 o 
  -1  13  10        3.42       -0.95      2.81 o 
   0  13  10        6.22        9.72      4.03 o 
  -9   0  11       61.08       69.94      7.56 o 
  -7   0  11       14.85       12.00      4.91 o 
  -5   0  11        0.93        0.82      0.89 o 
  -3   0  11       25.47       26.00      2.16 o 
  -1   0  11       29.98       19.39      1.98 o 
   1   0  11     1133.65     1143.78     18.91 o 
   3   0  11      194.77      189.84     11.46 o 
   5   0  11       53.90       51.80      7.09 o 
   7   0  11       23.84       13.09      5.45 o 
  -9   1  11      120.57      144.99     10.86 o 
  -8   1  11       19.62       25.84      4.03 o 
  -7   1  11      401.37      406.34     11.00 o 
  -6   1  11      129.60      125.76      6.25 o 
  -5   1  11      202.93      206.07      3.72 o 
  -4   1  11      135.02      133.45      3.23 o 
  -3   1  11       71.08       63.39      2.13 o 
  -2   1  11       12.71       22.61      1.67 o 
  -1   1  11      405.00      403.83      6.11 o 
   0   1  11       31.88       23.82      1.47 o 
   1   1  11      182.68      192.76      4.19 o 
   2   1  11      149.37      139.57      6.83 o 
   3   1  11      115.04      102.16      8.65 o 
   4   1  11      124.42      138.06     13.64 o 
   5   1  11       44.73       47.65      9.54 o 
   6   1  11      107.03      108.28      7.13 o 
   7   1  11       23.41       34.13      5.01 o 
  -9   2  11       47.53       50.78      5.32 o 
  -8   2  11        3.83        9.82      2.32 o 
  -7   2  11       11.15        7.34      2.59 o 
  -6   2  11        7.18        4.88      1.98 o 
  -5   2  11        4.47        4.73      0.97 o 
  -4   2  11      170.93      165.62      3.46 o 
  -3   2  11      138.31      148.53      4.42 o 
  -2   2  11       70.90       68.41      2.31 o 
  -1   2  11      178.91      175.10      5.08 o 
   0   2  11        3.61        7.60      1.15 o 
   1   2  11      295.97      302.69      5.09 o 
   2   2  11       33.74       28.84      2.83 o 
   3   2  11        7.59        9.05      2.16 o 
   4   2  11        3.95        3.37      2.09 o 
   5   2  11       81.13       77.73      5.78 o 
   6   2  11        3.93        1.89      3.82 o 
   7   2  11       14.31        8.24      3.54 o 
  -8   3  11       59.84       61.45      5.51 o 
  -7   3  11      379.16      362.31      9.78 o 
  -6   3  11      191.37      179.91      4.77 o 
  -5   3  11      260.74      252.68      6.00 o 
  -4   3  11      428.44      424.46      7.35 o 
  -3   3  11       61.55       53.07      2.26 o 
  -2   3  11      247.48      272.75      4.74 o 
  -1   3  11      276.26      299.09      5.13 o 
   0   3  11      119.67      108.59      2.90 o 
   1   3  11       11.02       10.92      1.19 o 
   2   3  11      224.60      202.81      7.85 o 
   3   3  11       48.15       52.51      3.66 o 
   4   3  11      154.01      161.17      6.88 o 
   5   3  11       84.29       74.61     16.36 o 
   6   3  11      113.93      109.79      8.18 o 
   7   3  11       33.04       40.40      6.54 o 
  -8   4  11        0.59        0.60      1.86 o 
  -7   4  11       16.46       17.95      2.89 o 
  -6   4  11       16.33       18.54      1.98 o 
  -5   4  11       40.51       34.21      3.12 o 
  -4   4  11        4.43        4.09      1.02 o 
  -3   4  11     1392.49     1365.49     18.59 o 
  -2   4  11       99.66      103.59      4.52 o 
  -1   4  11     1196.32     1122.14     13.45 o 
   0   4  11        3.33        1.76      0.93 o 
   1   4  11      362.97      340.13      6.92 o 
   2   4  11       39.90       39.99      3.28 o 
   3   4  11      425.36      388.73     10.17 o 
   4   4  11        1.90        0.61      1.66 o 
   5   4  11       71.43       56.73      5.19 o 
   6   4  11       20.51       20.17      4.03 o 
  -8   5  11        2.37        5.46      2.32 o 
  -7   5  11      219.87      220.89      6.72 o 
  -6   5  11       14.97       14.51      2.37 o 
  -5   5  11      437.44      414.14      7.44 o 
  -4   5  11       42.42       37.00      2.13 o 
  -3   5  11      250.49      226.33      5.45 o 
  -2   5  11        0.33       -0.19      0.83 o 
  -1   5  11        0.09       -0.75      0.75 o 
   0   5  11      170.23      153.53      3.40 o 
   1   5  11       79.00       79.89      3.44 o 
   2   5  11      249.68      243.55      7.69 o 
   3   5  11       48.15       43.66      3.75 o 
   4   5  11      141.46      149.26      6.98 o 
   5   5  11       35.71       37.08      4.42 o 
   6   5  11      100.29       90.59     10.36 o 
  -8   6  11       53.30       54.74      4.73 o 
  -7   6  11        2.47        0.67      1.58 o 
  -6   6  11       61.36       58.26      4.37 o 
  -5   6  11       48.92       50.45      3.37 o 
  -4   6  11      457.45      434.05      7.60 o 
  -3   6  11       15.11       16.60      1.76 o 
  -2   6  11     1576.20     1497.95     18.20 o 
  -1   6  11       30.95       29.51      2.06 o 
   0   6  11      578.41      540.85      7.52 o 
   1   6  11       17.13       16.98      2.94 o 
   2   6  11      729.48      678.87     14.75 o 
   3   6  11       77.36       78.64      5.76 o 
   4   6  11      111.45      112.76      6.84 o 
   5   6  11        0.33        1.96      2.16 o 
   6   6  11       99.23      106.56     10.63 o 
  -7   7  11        0.46        3.29      1.70 o 
  -6   7  11      141.06      126.17      6.42 o 
  -5   7  11       20.44       19.20      2.34 o 
  -4   7  11       29.11       29.99      2.22 o 
  -3   7  11       58.71       50.89      3.33 o 
  -2   7  11      181.47      193.63      5.58 o 
  -1   7  11      422.57      447.10      7.68 o 
   0   7  11        2.27        4.75      1.69 o 
   1   7  11        3.73        4.50      1.98 o 
   2   7  11       74.40       62.67      6.16 o 
   3   7  11       30.77       42.14      4.28 o 
   4   7  11      103.14      113.80      6.05 o 
   5   7  11        1.74        5.83      2.48 o 
   6   7  11      156.72      165.49      8.84 o 
  -7   8  11       14.07       12.83      2.86 o 
  -6   8  11        1.64        1.25      1.65 o 
  -5   8  11       30.54       26.59      2.29 o 
  -4   8  11        0.02       -0.79      1.15 o 
  -3   8  11       26.42       21.33      2.03 o 
  -2   8  11      115.35      101.79      3.68 o 
  -1   8  11        0.06       -0.25      1.18 o 
   0   8  11       34.38       34.83      2.91 o 
   1   8  11      108.03      116.32      8.73 o 
   2   8  11       16.08       10.36      2.54 o 
   3   8  11        0.63        3.41      1.98 o 
   4   8  11        4.17        4.92      2.36 o 
   5   8  11       13.66       12.47      2.92 o 
  -6   9  11       13.29       17.84      2.36 o 
  -5   9  11       42.09       43.12      3.62 o 
  -4   9  11       50.14       43.90      3.06 o 
  -3   9  11       23.57       20.42      2.31 o 
  -2   9  11       32.70       34.73      2.74 o 
  -1   9  11      136.40      138.57      4.81 o 
   0   9  11       21.39       20.39      4.03 o 
   1   9  11        0.08       -0.13      5.18 o 
   2   9  11        5.44       13.14      4.03 o 
   3   9  11       27.44       20.83      3.16 o 
   4   9  11        6.63        4.48      2.22 o 
   5   9  11       17.83       22.77      4.03 o 
  -6  10  11       16.18       11.87      3.67 o 
  -5  10  11        2.31        2.69      1.63 o 
  -4  10  11       65.53       64.02      3.74 o 
  -3  10  11        0.21        0.46      1.33 o 
  -2  10  11       41.62       36.19      2.92 o 
  -1  10  11        0.45        0.89      1.51 o 
   0  10  11       84.60       83.77     13.09 o 
   1  10  11       64.01       49.07      6.15 o 
   2  10  11      135.17      123.46     10.64 o 
   3  10  11        2.38       -1.84      4.09 o 
   4  10  11       57.31       68.94      5.02 o 
  -5  11  11        2.84        5.54      3.16 o 
  -4  11  11       13.95       15.07      2.32 o 
  -3  11  11        8.82        9.26      2.46 o 
  -2  11  11       81.66       75.90      7.95 o 
  -1  11  11       12.37       11.01      3.63 o 
   0  11  11        1.15        4.23      3.26 o 
   1  11  11       35.41       42.83      6.03 o 
   2  11  11        6.10        8.80      3.93 o 
   3  11  11        2.26        0.42      5.45 o 
  -3  12  11      287.13      324.54      8.54 o 
  -2  12  11       98.89      110.16      8.74 o 
  -1  12  11      110.24      127.30      9.30 o 
   0  12  11        0.16        3.93      7.09 o 
   1  12  11       71.90       84.70      7.85 o 
   2  12  11        8.88        4.58      3.80 o 
  -8   0  12      113.93      110.71     10.91 o 
  -6   0  12      256.42      245.15      6.10 o 
  -4   0  12      464.84      431.80     10.41 o 
  -2   0  12      726.19      674.45     12.90 o 
   0   0  12     1418.61     1436.78     23.26 o 
   2   0  12     1557.96     1552.41     30.95 o 
   4   0  12      232.07      205.67     12.55 o 
   6   0  12        6.01        6.00      4.36 o 
  -8   1  12      272.74      288.35     10.84 o 
  -7   1  12      441.46      424.24     11.51 o 
  -6   1  12      315.81      302.41      7.27 o 
  -5   1  12       66.66       67.70      2.24 o 
  -4   1  12      583.71      598.48      8.18 o 
  -3   1  12       97.68      102.39      2.86 o 
  -2   1  12     1498.89     1578.39     17.78 o 
  -1   1  12       83.27       81.58      2.65 o 
   0   1  12      304.04      321.56      5.51 o 
   1   1  12       41.58       46.86      2.11 o 
   2   1  12        0.85       -0.25      1.60 o 
   3   1  12      105.45      100.55      8.73 o 
   4   1  12       62.94       62.36      5.19 o 
   5   1  12       93.88       97.22     12.54 o 
   6   1  12       18.32       17.05      3.80 o 
   7   1  12       18.98       29.67      4.81 o 
  -8   2  12      133.48      123.67      9.92 o 
  -7   2  12      227.17      234.84      7.79 o 
  -6   2  12      147.59      148.15      3.91 o 
  -5   2  12      376.33      358.32      8.65 o 
  -4   2  12      160.59      155.74      3.49 o 
  -3   2  12     1948.22     1937.98     21.05 o 
  -2   2  12     2240.96     2292.25     24.49 o 
  -1   2  12     1744.53     1734.18     19.32 o 
   0   2  12      622.45      624.36      8.96 o 
   1   2  12     1828.03     1824.74     20.16 o 
   2   2  12      585.84      619.03     14.87 o 
   3   2  12      656.55      652.03     13.87 o 
   4   2  12       79.46       75.21      5.58 o 
   5   2  12        5.41        4.87      2.48 o 
   6   2  12       69.10       64.28      5.97 o 
  -8   3  12        0.19        0.77      1.93 o 
  -7   3  12        4.07        5.15      1.89 o 
  -6   3  12      213.78      211.03      5.52 o 
  -5   3  12        2.62        2.89      1.02 o 
  -4   3  12       15.14       15.38      1.55 o 
  -3   3  12      250.46      231.02      5.73 o 
  -2   3  12        7.67        7.00      1.20 o 
  -1   3  12      225.79      176.94      3.89 o 
   0   3  12        1.93        4.13      1.08 o 
   1   3  12      933.31      902.68     12.73 o 
   2   3  12       26.07       26.80      2.89 o 
   3   3  12       40.49       40.42      5.54 o 
   4   3  12        1.10        3.27      2.31 o 
   5   3  12       86.70       92.03      7.91 o 
   6   3  12       65.62       70.38     12.00 o 
  -8   4  12        1.03        4.00      2.20 o 
  -7   4  12       12.07        8.34      1.62 o 
  -6   4  12       21.83       21.66      2.96 o 
  -5   4  12        0.02       -0.95      1.20 o 
  -4   4  12      622.64      593.38      9.01 o 
  -3   4  12       23.33       23.33      1.86 o 
  -2   4  12      805.87      771.83     10.17 o 
  -1   4  12       27.36       25.93      1.82 o 
   0   4  12       26.24       20.88      1.69 o 
   1   4  12        1.06        0.27      1.39 o 
   2   4  12       27.76       25.40      2.89 o 
   3   4  12       33.14       32.74      3.28 o 
   4   4  12        0.83        0.03      1.76 o 
   5   4  12        0.39       -1.36      1.93 o 
   6   4  12        9.61       16.63      3.86 o 
  -8   5  12       49.82       52.69      6.93 o 
  -7   5  12        1.67        1.57      1.51 o 
  -6   5  12      380.85      376.74      6.97 o 
  -5   5  12        0.57        1.89      1.02 o 
  -4   5  12      188.81      188.52      7.24 o 
  -3   5  12        7.47        7.14      1.41 o 
  -2   5  12       12.07       11.87      1.55 o 
  -1   5  12       46.50       42.25      1.93 o 
   0   5  12      162.80      146.81      3.44 o 
   1   5  12      212.07      202.58     10.63 o 
   2   5  12      130.27      123.01      5.68 o 
   3   5  12       20.51       18.16      2.80 o 
   4   5  12       39.85       40.54      5.35 o 
   5   5  12       38.62       36.62      4.63 o 
   6   5  12      107.75       93.80      9.82 o 
  -7   6  12        0.69        0.05      1.40 o 
  -6   6  12       32.48       39.72      2.43 o 
  -5   6  12       21.75       21.37      1.96 o 
  -4   6  12      353.27      355.54      6.89 o 
  -3   6  12      351.82      361.35      6.89 o 
  -2   6  12      100.00       95.68      3.36 o 
  -1   6  12      281.59      266.89      5.59 o 
   0   6  12      106.94      104.60      3.60 o 
   1   6  12       67.47       62.53      4.15 o 
   2   6  12       72.53       63.85      6.03 o 
   3   6  12        2.20        2.87      2.15 o 
   4   6  12       63.63       64.54      4.64 o 
   5   6  12        0.48        1.68      2.48 o 
   6   6  12       40.58       33.63      4.81 o 
  -7   7  12      164.62      177.10      6.18 o 
  -6   7  12       70.02       65.85      3.18 o 
  -5   7  12       49.44       47.46      2.77 o 
  -4   7  12        1.25        0.88      1.15 o 
  -3   7  12       14.58       14.77      1.85 o 
  -2   7  12       78.37       63.26      2.97 o 
  -1   7  12       13.21        9.32      1.87 o 
   0   7  12      466.47      436.09      9.42 o 
   1   7  12        1.94        2.12      1.74 o 
   2   7  12      213.67      210.81      7.50 o 
   3   7  12        9.64        8.33      2.59 o 
   4   7  12      198.89      190.97      9.27 o 
   5   7  12        0.18        0.29      2.12 o 
  -7   8  12       44.83       46.61      3.13 o 
  -6   8  12       45.04       50.67      5.07 o 
  -5   8  12        5.54        7.74      1.64 o 
  -4   8  12       24.80       29.89      2.36 o 
  -3   8  12      139.73      127.23      4.24 o 
  -2   8  12      126.22      130.49      5.22 o 
  -1   8  12       66.07       64.43      3.44 o 
   0   8  12        2.09        2.73      2.62 o 
   1   8  12      132.51      125.32      8.23 o 
   2   8  12       33.73       36.30      4.31 o 
   3   8  12      112.01      113.22      5.95 o 
   4   8  12       17.38       15.57      4.06 o 
   5   8  12        9.72       11.94      2.96 o 
  -6   9  12       56.17       53.79      3.57 o 
  -5   9  12        3.31        0.99      1.51 o 
  -4   9  12        1.69        1.04      1.50 o 
  -3   9  12        0.10        6.56      1.74 o 
  -2   9  12      133.19      136.21      4.88 o 
  -1   9  12        3.74        1.84      1.60 o 
   0   9  12        1.09        1.71      2.62 o 
   1   9  12        3.33        4.09      3.08 o 
   2   9  12       43.25       40.99      5.63 o 
   3   9  12        2.40        3.42      2.22 o 
   4   9  12       66.69       75.06      5.24 o 
  -5  10  12       42.96       47.19      4.45 o 
  -4  10  12        1.48        3.36      1.90 o 
  -3  10  12      128.66      139.67      5.36 o 
  -2  10  12       26.65       26.44      2.71 o 
  -1  10  12       53.78       57.70      5.76 o 
   0  10  12       15.08       13.26      4.03 o 
   1  10  12      116.15      133.95      9.54 o 
   2  10  12       37.11       45.68      6.03 o 
   3  10  12       45.57       37.50      6.03 o 
  -4  11  12       19.82       20.10      2.71 o 
  -3  11  12        5.61        7.28      2.08 o 
  -2  11  12       16.64       18.25      3.62 o 
  -1  11  12        0.36        0.55      2.81 o 
   0  11  12        0.63       -2.14      4.63 o 
   1  11  12       30.12       35.28      5.89 o 
   2  11  12        3.04        6.34      3.53 o 
  -3  12  12       30.07       30.89      3.67 o 
  -2  12  12        5.57        3.48      3.22 o 
  -1  12  12       34.37       49.65      6.82 o 
   0  12  12        0.87       -2.04      5.45 o 
   1  12  12       35.62       31.09      5.89 o 
  -7   0  13      373.22      358.50     19.10 o 
  -5   0  13      384.99      366.60      8.48 o 
  -3   0  13      621.65      605.29     12.12 o 
  -1   0  13      680.14      648.36     12.81 o 
   1   0  13     1097.03     1089.75     18.90 o 
   3   0  13      181.05      194.19     12.00 o 
   5   0  13       37.62       33.26      6.54 o 
  -8   1  13       47.05       45.49      5.58 o 
  -7   1  13        5.36        6.06      2.16 o 
  -6   1  13      115.00      109.56      3.21 o 
  -5   1  13       78.06       77.81      3.01 o 
  -4   1  13       30.70       30.12      2.05 o 
  -3   1  13      202.07      201.20      4.28 o 
  -2   1  13       42.56       51.62      2.25 o 
  -1   1  13       16.58       14.01      1.43 o 
   0   1  13       44.19       46.80      2.20 o 
   1   1  13      520.02      501.90      8.12 o 
   2   1  13        3.63        4.06      1.98 o 
   3   1  13      174.10      171.69     10.64 o 
   4   1  13        1.08       -0.44      1.81 o 
   5   1  13       62.55       70.82      5.97 o 
   6   1  13        3.29        0.00      2.31 o 
  -8   2  13      226.61      221.46      8.35 o 
  -7   2  13      133.63      127.65      6.25 o 
  -6   2  13      409.94      417.77      7.39 o 
  -5   2  13      118.02      120.88      4.44 o 
  -4   2  13      875.12      890.25     12.57 o 
  -3   2  13      131.62      117.86      3.29 o 
  -2   2  13      585.18      577.59      8.96 o 
  -1   2  13        1.62        0.63      0.98 o 
   0   2  13      338.36      323.20      5.75 o 
   1   2  13        2.52        2.11      1.40 o 
   2   2  13      424.93      441.06     10.80 o 
   3   2  13      327.49      327.40     16.37 o 
   4   2  13       75.08       71.40      5.58 o 
   5   2  13       48.25       51.84      7.63 o 
   6   2  13       24.46       21.78      4.42 o 
  -8   3  13       15.93       18.30      3.06 o 
  -7   3  13       67.58       68.61      3.36 o 
  -6   3  13       80.65       76.70      2.83 o 
  -5   3  13       26.33       24.57      1.89 o 
  -4   3  13       94.49       97.45      3.40 o 
  -3   3  13      105.87      102.83      3.45 o 
  -2   3  13        8.08        9.74      1.35 o 
  -1   3  13      483.30      467.60      7.32 o 
   0   3  13      538.86      522.12      7.85 o 
   1   3  13       42.11       35.13      3.21 o 
   2   3  13      334.27      338.96      9.37 o 
   3   3  13       56.55       50.58      3.93 o 
   4   3  13      225.62      253.98     10.41 o 
   5   3  13      107.83      123.32     10.09 o 
   6   3  13       96.16       84.80      6.94 o 
  -8   4  13       38.86       38.40      4.00 o 
  -7   4  13        0.16       -0.19      1.01 o 
  -6   4  13       81.66       71.35      2.91 o 
  -5   4  13       11.88        9.07      1.47 o 
  -4   4  13      182.89      173.84      4.58 o 
  -3   4  13      728.93      717.07     11.06 o 
  -2   4  13      811.17      783.15     13.32 o 
  -1   4  13      158.06      157.94      3.84 o 
   0   4  13      264.45      233.28      6.95 o 
   1   4  13        0.46       -1.71      1.91 o 
   2   4  13      255.02      257.90      8.45 o 
   3   4  13        0.39        0.68      1.76 o 
   4   4  13       48.95       42.60      4.81 o 
   5   4  13       42.86       36.89      4.81 o 
   6   4  13       16.54       12.00      5.45 o 
  -8   5  13        0.41       -0.83      1.94 o 
  -7   5  13       74.51       69.18      3.13 o 
  -6   5  13       10.13        7.71      1.46 o 
  -5   5  13       63.96       57.50      2.78 o 
  -4   5  13       11.57        9.69      1.58 o 
  -3   5  13       18.27       12.69      1.63 o 
  -2   5  13        2.04        1.17      1.12 o 
  -1   5  13      180.78      153.87      4.13 o 
   0   5  13      106.15      103.48      3.72 o 
   1   5  13      265.59      245.16      7.70 o 
   2   5  13       29.89       26.58      3.11 o 
   3   5  13        2.44        0.44      1.84 o 
   4   5  13        1.48        3.06      2.48 o 
   5   5  13       66.03       64.43      6.82 o 
  -7   6  13       91.47       90.95      3.61 o 
  -6   6  13        4.48        5.77      1.47 o 
  -5   6  13      115.80      117.01      3.97 o 
  -4   6  13       80.94       83.13      4.76 o 
  -3   6  13      525.80      517.59      9.29 o 
  -2   6  13      437.38      450.30      7.87 o 
  -1   6  13      312.54      319.29      6.33 o 
   0   6  13       14.66       16.27      1.85 o 
   1   6  13      222.34      223.33      7.61 o 
   2   6  13       26.03       31.04      3.51 o 
   3   6  13      349.20      332.86     10.18 o 
   4   6  13       21.32       20.61      3.62 o 
   5   6  13       22.36       17.84      3.80 o 
  -7   7  13       14.40       15.21      2.02 o 
  -6   7  13      144.24      142.88      6.10 o 
  -5   7  13        1.01       -0.33      1.23 o 
  -4   7  13       16.53       14.81      1.93 o 
  -3   7  13       13.78       11.67      1.80 o 
  -2   7  13       43.89       47.88      2.72 o 
  -1   7  13        3.92        2.79      1.48 o 
   0   7  13       30.98       29.49      3.40 o 
   1   7  13      249.66      243.77     13.35 o 
   2   7  13      119.03      124.53      6.34 o 
   3   7  13       25.91       20.36      3.16 o 
   4   7  13       54.35       64.51      8.06 o 
   5   7  13        3.69        4.77      3.01 o 
  -6   8  13       33.75       32.24      2.69 o 
  -5   8  13       11.90       10.12      1.88 o 
  -4   8  13       83.47       83.18      4.15 o 
  -3   8  13       74.32       70.00      3.38 o 
  -2   8  13        0.63        1.20      1.42 o 
  -1   8  13      107.96      113.98      4.88 o 
   0   8  13       34.28       32.39      8.72 o 
   1   8  13      194.94      177.68     14.45 o 
   2   8  13       48.81       52.67      4.34 o 
   3   8  13        1.41        0.42      1.93 o 
   4   8  13       19.88       18.51      3.43 o 
  -6   9  13        0.00       -0.95      2.05 o 
  -5   9  13       16.12        9.83      2.07 o 
  -4   9  13        0.13       -0.09      1.33 o 
  -3   9  13       19.02       13.09      2.09 o 
  -2   9  13        5.36        9.27      2.02 o 
  -1   9  13        0.88       -0.51      1.73 o 
   0   9  13       29.69       37.60      5.50 o 
   1   9  13      105.88      110.87      8.46 o 
   2   9  13       17.28       18.30      4.58 o 
   3   9  13      115.48      119.42      6.69 o 
   4   9  13       25.36       30.60      4.35 o 
  -5  10  13       14.99       18.22      2.67 o 
  -4  10  13       99.22      102.95      4.84 o 
  -3  10  13       60.61       63.98      3.87 o 
  -2  10  13       21.93       22.45      5.19 o 
  -1  10  13       72.98       75.18     12.00 o 
   0  10  13       31.38       36.85      8.72 o 
   1  10  13      112.82      112.99      8.91 o 
   2  10  13       34.83       21.08      5.01 o 
   3  10  13       12.04       11.86      4.44 o 
  -4  11  13        9.97       17.78      2.66 o 
  -3  11  13        8.64        7.52      2.25 o 
  -2  11  13        0.79        4.64      2.29 o 
  -1  11  13        6.75        5.73      4.63 o 
   0  11  13       33.28       34.99      5.75 o 
   1  11  13       17.54       14.63      4.72 o 
  -8   0  14      267.84      232.39     15.82 o 
  -6   0  14      177.51      166.09      6.44 o 
  -4   0  14      131.84      128.06      5.30 o 
  -2   0  14       29.31       35.48      2.84 o 
   0   0  14       21.57       33.69      4.34 o 
   2   0  14       21.87       33.26      6.00 o 
   4   0  14       67.88       61.08      7.63 o 
   6   0  14       54.91       89.43     10.36 o 
  -8   1  14        1.64       -0.71      2.48 o 
  -7   1  14       46.81       50.20      3.16 o 
  -6   1  14       36.26       33.36      2.10 o 
  -5   1  14       91.42       83.09      3.04 o 
  -4   1  14       88.23       78.98      2.81 o 
  -3   1  14       25.10       20.14      1.63 o 
  -2   1  14       80.26       68.08      2.62 o 
  -1   1  14       33.63       22.74      1.75 o 
   0   1  14      745.38      748.25     10.27 o 
   1   1  14       60.32       56.80      6.22 o 
   2   1  14      727.82      742.85     26.76 o 
   3   1  14      161.47      157.98      9.00 o 
   4   1  14      354.76      360.32     15.28 o 
   5   1  14      120.36      104.71     10.36 o 
   6   1  14       70.42       66.40      6.35 o 
  -8   2  14        0.23       -1.19      2.26 o 
  -7   2  14       14.47       14.35      1.59 o 
  -6   2  14       30.74       28.19      1.98 o 
  -5   2  14        6.33        7.97      1.39 o 
  -4   2  14      236.97      238.11      5.59 o 
  -3   2  14      188.98      175.17      4.09 o 
  -2   2  14       33.47       33.66      2.01 o 
  -1   2  14        9.70       10.37      1.43 o 
   0   2  14      162.90      172.86      4.09 o 
   1   2  14        0.18        0.55      1.57 o 
   2   2  14       61.01       65.18      4.39 o 
   3   2  14       31.27       34.34      9.27 o 
   4   2  14       57.93       49.88      5.19 o 
   5   2  14      167.72      159.83      8.67 o 
   6   2  14       18.85       23.65      4.63 o 
  -8   3  14        6.36       13.01      2.76 o 
  -7   3  14       86.57       81.51      3.22 o 
  -6   3  14      107.75      111.79      3.74 o 
  -5   3  14      127.99      123.28      4.36 o 
  -4   3  14       99.44       80.70      3.15 o 
  -3   3  14       20.05       23.49      2.00 o 
  -2   3  14      109.96      106.17      3.62 o 
  -1   3  14      110.78      112.15      4.66 o 
   0   3  14       88.44       82.85      2.96 o 
   1   3  14        0.84        2.82      2.08 o 
   2   3  14      210.34      220.48      7.65 o 
   3   3  14      121.19      117.12     19.91 o 
   4   3  14       26.25       25.57      6.82 o 
   5   3  14       15.67       13.63      3.86 o 
  -8   4  14        0.30       -1.80      1.84 o 
  -7   4  14        2.78        1.66      1.27 o 
  -6   4  14        8.58        8.28      1.75 o 
  -5   4  14        0.05        0.32      1.26 o 
  -4   4  14      164.59      175.30      5.00 o 
  -3   4  14       17.08       19.50      2.71 o 
  -2   4  14       66.83       72.80      3.14 o 
  -1   4  14        1.95        0.35      1.14 o 
   0   4  14       46.13       41.84      2.52 o 
   1   4  14        3.46        0.80      1.72 o 
   2   4  14        1.47        2.66      1.92 o 
   3   4  14       22.48       23.03      5.81 o 
   4   4  14       11.38       12.66      3.47 o 
   5   4  14        1.68        3.00      2.70 o 
  -7   5  14       24.69       22.65      2.16 o 
  -6   5  14       69.56       69.62      3.79 o 
  -5   5  14       62.11       57.11      2.89 o 
  -4   5  14       21.02       14.95      1.80 o 
  -3   5  14       12.76       11.14      1.62 o 
  -2   5  14       99.16       91.21      3.44 o 
  -1   5  14        0.05       -1.00      1.00 o 
   0   5  14      385.33      381.16      7.61 o 
   1   5  14       18.77       18.13      2.69 o 
   2   5  14      145.97      141.80      6.50 o 
   3   5  14        6.53        9.27      2.57 o 
   4   5  14       44.07       37.90      4.72 o 
   5   5  14        1.50       -1.27      4.36 o 
  -7   6  14        4.53        4.33      1.55 o 
  -6   6  14       36.69       43.09      2.82 o 
  -5   6  14       24.79       24.78      2.20 o 
  -4   6  14       87.60       94.23      3.69 o 
  -3   6  14      298.06      281.13      6.69 o 
  -2   6  14       55.55       58.50      2.90 o 
  -1   6  14       46.10       44.78      2.97 o 
   0   6  14       60.54       50.61      6.27 o 
   1   6  14        2.45        4.13      1.98 o 
   2   6  14       23.23       16.16      2.84 o 
   3   6  14       29.82       29.45      4.24 o 
   4   6  14       10.28        5.28      3.54 o 
   5   6  14       14.50       17.96      4.03 o 
  -6   7  14       10.63        7.76      1.74 o 
  -5   7  14        1.36        1.88      1.39 o 
  -4   7  14      210.57      188.23      5.25 o 
  -3   7  14        7.64        7.24      1.71 o 
  -2   7  14      139.40      131.41      4.79 o 
  -1   7  14        4.66        7.97      2.16 o 
   0   7  14        0.87       -0.21      2.73 o 
   1   7  14       48.42       50.59      5.75 o 
   2   7  14       40.94       34.82      3.69 o 
   3   7  14       14.97       16.49      3.17 o 
   4   7  14        0.65       -0.57      1.98 o 
  -6   8  14       54.88       65.57      3.58 o 
  -5   8  14        0.08       -0.82      1.30 o 
  -4   8  14       48.58       45.47      3.03 o 
  -3   8  14       30.07       30.52      2.50 o 
  -2   8  14      239.31      239.45      5.99 o 
  -1   8  14       13.96       15.97      2.91 o 
   0   8  14       90.22       98.20      7.84 o 
   1   8  14        9.36       15.19      4.03 o 
   2   8  14      160.40      159.40     12.00 o 
   3   8  14       20.60       24.24      3.54 o 
   4   8  14       16.11       13.47      3.35 o 
  -5   9  14        1.35        1.69      1.54 o 
  -4   9  14        6.53        7.17      1.82 o 
  -3   9  14       17.89       18.76      2.28 o 
  -2   9  14        0.38       -0.78      1.55 o 
  -1   9  14        5.40        6.18      3.22 o 
   0   9  14       67.38       62.70     13.36 o 
   1   9  14       18.56       13.38      4.19 o 
   2   9  14      142.01      142.41      9.94 o 
   3   9  14        2.55        2.18      3.47 o 
  -4  10  14       28.08       24.86      2.95 o 
  -3  10  14       56.20       66.05      3.99 o 
  -2  10  14       71.43       75.10      4.58 o 
  -1  10  14       18.87       14.23      4.19 o 
   0  10  14       27.48       31.58      5.50 o 
   1  10  14       20.00       16.90      4.72 o 
   2  10  14       25.83       22.93     13.09 o 
  -3  11  14       11.52        7.92      2.60 o 
  -2  11  14       51.40       70.50      7.60 o 
  -1  11  14       22.20       24.09      5.50 o 
   0  11  14        0.09        0.00      4.91 o 
  -7   0  15       13.44       17.25      2.72 o 
  -5   0  15        6.07        8.04      2.35 o 
  -3   0  15       24.20       37.73      3.00 o 
  -1   0  15       15.56        9.43      1.98 o 
   1   0  15        0.29       -1.33      2.18 o 
   3   0  15       50.33       51.80      7.09 o 
   5   0  15      155.89      154.89     12.54 o 
  -8   1  15       35.21       33.07      5.36 o 
  -7   1  15        3.99        4.96      1.55 o 
  -6   1  15       16.76       17.06      2.14 o 
  -5   1  15       17.15       14.79      1.71 o 
  -4   1  15       98.91       95.20      3.20 o 
  -3   1  15        9.15        8.17      1.32 o 
  -2   1  15       52.36       51.65      2.44 o 
  -1   1  15       26.36       23.61      1.87 o 
   0   1  15       42.81       47.02      2.34 o 
   1   1  15       93.95      107.41      6.16 o 
   2   1  15      221.90      231.66      9.83 o 
   3   1  15        8.32       10.36      3.08 o 
   4   1  15       53.57       53.96      5.58 o 
   5   1  15        3.10        9.15      3.54 o 
  -8   2  15       72.14       72.43      6.23 o 
  -7   2  15        0.64        0.11      1.25 o 
  -6   2  15       16.54       19.99      1.96 o 
  -5   2  15        9.83        6.40      1.41 o 
  -4   2  15       13.62       15.10      1.87 o 
  -3   2  15       85.98       84.71      3.35 o 
  -2   2  15       31.98       24.28      1.91 o 
  -1   2  15       52.44       46.03      2.36 o 
   0   2  15       87.78       81.99      3.29 o 
   1   2  15       23.57       15.70      2.61 o 
   2   2  15       12.99       16.42      2.72 o 
   3   2  15       93.46      103.05      7.36 o 
   4   2  15      109.29       94.35      6.94 o 
   5   2  15        0.77       -1.25      3.00 o 
  -7   3  15      141.60      138.06      4.29 o 
  -6   3  15      192.45      183.85      5.06 o 
  -5   3  15        2.93        1.99      1.60 o 
  -4   3  15       79.45       75.22      5.67 o 
  -3   3  15       61.98       81.82      3.35 o 
  -2   3  15       21.82       19.37      1.72 o 
  -1   3  15       28.77       36.92      2.21 o 
   0   3  15      169.80      170.32      5.30 o 
   1   3  15      153.33      161.74      6.38 o 
   2   3  15        0.34       -1.51      1.51 o 
   3   3  15       41.25       41.09      4.81 o 
   4   3  15        5.17        2.43      2.48 o 
   5   3  15        2.64        2.18      2.70 o 
  -7   4  15      111.45      104.60      3.93 o 
  -6   4  15        5.95        7.16      1.54 o 
  -5   4  15      232.36      231.80      5.62 o 
  -4   4  15       37.39       31.98      2.40 o 
  -3   4  15     1045.69     1087.28     15.68 o 
  -2   4  15        0.01       -1.05      1.05 o 
  -1   4  15      155.61      161.02      4.15 o 
   0   4  15      126.63      112.64      4.06 o 
   1   4  15       21.95       20.02      2.86 o 
   2   4  15       63.61       68.95      4.73 o 
   3   4  15       10.43       13.68      3.82 o 
   4   4  15       36.29       37.05      5.01 o 
   5   4  15        0.22        0.82      2.70 o 
  -7   5  15       62.44       71.40      3.44 o 
  -6   5  15       67.56       69.41      3.38 o 
  -5   5  15       22.68       24.62      2.40 o 
  -4   5  15       40.45       47.17      2.80 o 
  -3   5  15       31.80       29.83      2.34 o 
  -2   5  15       12.82       20.49      2.09 o 
  -1   5  15       95.42       99.18      4.46 o 
   0   5  15       21.07       16.46      5.29 o 
   1   5  15       84.95       81.55      4.81 o 
   2   5  15        0.19       -1.84      2.75 o 
   3   5  15        0.08        0.03      2.04 o 
   4   5  15        0.07       -0.45      2.22 o 
  -7   6  15       25.45       22.71      2.42 o 
  -6   6  15       50.45       58.56      3.58 o 
  -5   6  15        4.47        5.46      1.60 o 
  -4   6  15      138.19      136.71      4.45 o 
  -3   6  15       21.66       29.33      2.39 o 
  -2   6  15      356.13      347.02      8.73 o 
  -1   6  15        6.57        4.80      1.76 o 
   0   6  15       24.40       24.39      4.58 o 
   1   6  15       28.37       25.13      3.29 o 
   2   6  15       33.49       28.65      3.67 o 
   3   6  15        0.19        0.66      1.98 o 
   4   6  15        0.32       -0.91      2.22 o 
  -6   7  15       40.80       39.35      2.87 o 
  -5   7  15        1.22        0.48      1.30 o 
  -4   7  15       21.34       21.99      2.64 o 
  -3   7  15       42.77       43.79      2.87 o 
  -2   7  15       31.22       30.00      2.48 o 
  -1   7  15       18.55       13.82      3.23 o 
   0   7  15      198.61      207.86     16.36 o 
   1   7  15      207.12      187.26     18.82 o 
   2   7  15      187.16      193.97      7.76 o 
   3   7  15       19.96       22.34      3.69 o 
   4   7  15       48.94       48.47      5.36 o 
  -5   8  15       96.60      103.83      7.89 o 
  -4   8  15       51.61       54.65      3.25 o 
  -3   8  15      196.41      206.78      5.76 o 
  -2   8  15        4.66        0.95      1.66 o 
  -1   8  15       79.47       78.21      6.12 o 
   0   8  15        3.70        1.12      3.26 o 
   1   8  15       48.54       41.94      9.00 o 
   2   8  15        5.70        7.06      3.80 o 
   3   8  15       22.32       24.50      3.73 o 
  -5   9  15       23.52       28.76      3.90 o 
  -4   9  15        2.88        3.40      1.63 o 
  -3   9  15        1.72        3.97      1.86 o 
  -2   9  15        4.70        4.36      1.94 o 
  -1   9  15        4.87        0.55      3.82 o 
   0   9  15        0.09       -2.18      2.73 o 
   1   9  15       41.29       37.52      5.97 o 
   2   9  15        8.21        3.76      6.82 o 
  -3  10  15        2.13        1.24      1.86 o 
  -2  10  15        0.61       -0.42      2.02 o 
  -1  10  15        0.99        1.42      2.72 o 
   0  10  15        1.74        3.88      3.41 o 
   1  10  15        1.47       -2.87      2.87 o 
  -6   0  16      212.17      246.87     10.91 o 
  -4   0  16      253.82      269.44      9.53 o 
  -2   0  16      248.33      264.28      8.05 o 
   0   0  16      126.26      151.95      5.65 o 
   2   0  16      106.23       98.71      9.27 o 
   4   0  16       14.27        6.54      4.91 o 
  -7   1  16       67.72       69.30      3.59 o 
  -6   1  16       40.65       37.47      2.50 o 
  -5   1  16       37.32       36.18      2.44 o 
  -4   1  16       46.71       40.08      2.80 o 
  -3   1  16        1.46        0.31      1.06 o 
  -2   1  16       51.17       47.82      2.97 o 
  -1   1  16        9.92        8.70      1.47 o 
   0   1  16       27.41       31.60      2.14 o 
   1   1  16        0.28        0.64      1.66 o 
   2   1  16        1.95        0.55      2.31 o 
   3   1  16        0.27        1.36      2.31 o 
   4   1  16        8.17        6.30      4.09 o 
   5   1  16        4.18        7.57      3.26 o 
  -7   2  16      197.64      208.22      6.09 o 
  -6   2  16        7.64        7.59      1.69 o 
  -5   2  16      273.70      286.63      6.57 o 
  -4   2  16       25.26       29.33      2.66 o 
  -3   2  16      504.34      523.65     12.55 o 
  -2   2  16      284.09      273.80      5.66 o 
  -1   2  16      103.11      117.09      3.81 o 
   0   2  16       41.91       35.86      2.56 o 
   1   2  16       25.49       26.64      3.97 o 
   2   2  16       61.26       58.44      5.58 o 
   3   2  16        0.07        3.31      2.48 o 
   4   2  16       71.77       61.61      5.97 o 
   5   2  16       17.35       19.36      4.24 o 
  -7   3  16        2.63        0.71      1.39 o 
  -6   3  16        9.52       12.53      1.82 o 
  -5   3  16       24.71       25.04      2.32 o 
  -4   3  16      248.17      234.33      5.94 o 
  -3   3  16      254.40      256.41      6.17 o 
  -2   3  16      272.25      267.76      5.58 o 
  -1   3  16      306.27      304.94      6.60 o 
   0   3  16       98.48       95.87      6.45 o 
   1   3  16      629.69      631.07     18.30 o 
   2   3  16      145.28      137.10      7.68 o 
   3   3  16      191.53      198.90      9.40 o 
   4   3  16        8.07        7.36      3.08 o 
  -7   4  16       15.64       16.64      2.11 o 
  -6   4  16      145.46      156.10      4.80 o 
  -5   4  16       44.46       39.63      2.63 o 
  -4   4  16      368.79      384.11      7.94 o 
  -3   4  16      185.56      179.53      5.22 o 
  -2   4  16      188.83      190.73      5.37 o 
  -1   4  16       25.14       23.04      2.25 o 
   0   4  16       20.78       25.82      3.16 o 
   1   4  16       13.31       15.04      3.52 o 
   2   4  16       46.37       44.90      4.09 o 
   3   4  16        7.53        5.63      2.87 o 
   4   4  16        5.23        9.30      3.26 o 
  -7   5  16        4.91        3.11      1.58 o 
  -6   5  16       59.82       58.51      3.52 o 
  -5   5  16       10.78       11.41      1.82 o 
  -4   5  16       35.19       41.24      2.68 o 
  -3   5  16        2.30        3.97      1.45 o 
  -2   5  16       22.13       27.32      2.49 o 
  -1   5  16       26.88       27.06      2.85 o 
   0   5  16      110.93      121.76      7.23 o 
   1   5  16       51.58       47.27      4.09 o 
   2   5  16        6.41        7.61      3.35 o 
   3   5  16        7.50        8.53      3.26 o 
   4   5  16        0.09       -2.09      2.09 o 
  -6   6  16        4.04        2.68      1.67 o 
  -5   6  16      119.54      123.80      4.44 o 
  -4   6  16       14.12       13.64      1.96 o 
  -3   6  16      474.64      487.23      9.10 o 
  -2   6  16       54.86       51.93      2.95 o 
  -1   6  16       41.91       41.43      3.34 o 
   0   6  16       10.96        8.45      3.47 o 
   1   6  16        8.68       12.89      4.29 o 
   2   6  16        1.17        2.02      3.05 o 
   3   6  16       16.31       18.84      3.23 o 
   4   6  16        1.14        2.51      2.87 o 
  -6   7  16        0.15       -1.88      1.88 o 
  -5   7  16       54.97       66.94      3.55 o 
  -4   7  16       26.58       31.17      2.66 o 
  -3   7  16       54.54       63.99      3.47 o 
  -2   7  16       14.55       15.27      2.58 o 
  -1   7  16       45.39       49.05      4.47 o 
   0   7  16       62.69       71.62      7.13 o 
   1   7  16      112.60      115.67     11.45 o 
   2   7  16        2.56       -0.84      2.09 o 
   3   7  16       38.83       42.92      6.85 o 
  -5   8  16       57.73       62.22      3.63 o 
  -4   8  16        7.74        7.58      1.95 o 
  -3   8  16       60.55       67.14      3.71 o 
  -2   8  16       78.63       75.27      4.47 o 
  -1   8  16       34.59       40.51      5.89 o 
   0   8  16        5.18        5.25      3.65 o 
   1   8  16        5.69        0.91      3.41 o 
   2   8  16       10.81       11.18      4.24 o 
  -4   9  16       29.03       28.21      2.87 o 
  -3   9  16        1.86       -0.96      1.80 o 
  -2   9  16       18.29       22.60      3.62 o 
  -1   9  16        0.11       -1.09      4.36 o 
   0   9  16       68.34       62.59      8.18 o 
   1   9  16        5.41        6.54      3.93 o 
  -2  10  16       25.75       37.58      6.13 o 
  -1  10  16        0.55        1.64      5.45 o 
   0  10  16        0.02        1.09      4.36 o 
  -7   0  17      289.59      282.75     10.59 o 
  -5   0  17      332.81      312.57     11.14 o 
  -3   0  17      299.57      316.80      9.12 o 
  -1   0  17      277.81      295.44      8.61 o 
   1   0  17      147.41      142.90     11.45 o 
   3   0  17        7.54        3.82      3.82 o 
  -7   1  17        0.90        0.47      1.55 o 
  -6   1  17       24.78       27.28      2.70 o 
  -5   1  17       35.74       38.92      2.92 o 
  -4   1  17      235.19      237.33      6.00 o 
  -3   1  17       49.84       48.56      2.89 o 
  -2   1  17      222.07      216.36      5.13 o 
  -1   1  17       19.72       20.99      1.94 o 
   0   1  17      134.66      153.16      6.38 o 
   1   1  17      241.75      246.32     11.73 o 
   2   1  17      233.24      243.05     24.00 o 
   3   1  17       56.58       55.89      5.78 o 
   4   1  17       37.31       41.62      5.36 o 
  -7   2  17        1.10        2.79      1.67 o 
  -6   2  17      129.62      135.79      4.63 o 
  -5   2  17        3.11        3.28      1.44 o 
  -4   2  17      221.27      228.81      5.96 o 
  -3   2  17       88.95       96.99      4.95 o 
  -2   2  17      158.66      153.47      4.71 o 
  -1   2  17        1.75        1.15      1.12 o 
   0   2  17       76.82       83.14      4.88 o 
   1   2  17        0.03        2.09      2.08 o 
   2   2  17       95.89      105.83      7.91 o 
   3   2  17       95.58       87.26      6.91 o 
   4   2  17        1.27        0.39      2.62 o 
  -7   3  17       45.65       42.52      2.80 o 
  -6   3  17        1.46        2.36      1.55 o 
  -5   3  17       26.36       26.81      2.46 o 
  -4   3  17      198.28      198.43      8.62 o 
  -3   3  17        0.04        0.82      1.30 o 
  -2   3  17      222.13      223.75      6.16 o 
  -1   3  17        6.42       12.08      1.68 o 
   0   3  17      587.10      571.26     23.34 o 
   1   3  17        0.35        0.67      1.92 o 
   2   3  17       69.20       65.55      5.89 o 
   3   3  17        4.04        2.73      2.70 o 
   4   3  17       20.25       26.88      4.72 o 
  -6   4  17        1.75        0.99      1.39 o 
  -5   4  17      173.28      195.48      5.40 o 
  -4   4  17        0.33       -0.05      1.33 o 
  -3   4  17      450.73      464.50      9.18 o 
  -2   4  17       40.95       35.99      2.70 o 
  -1   4  17        0.06        0.48      1.60 o 
   0   4  17        0.30       -1.42      1.64 o 
   1   4  17       16.12       14.01      2.89 o 
   2   4  17        5.16        4.52      3.27 o 
   3   4  17       16.09       18.78      4.03 o 
   4   4  17       13.69       15.84      6.27 o 
  -6   5  17        3.52        2.04      1.53 o 
  -5   5  17       39.73       48.55      3.05 o 
  -4   5  17       56.80       54.35      3.20 o 
  -3   5  17      178.81      185.09      5.37 o 
  -2   5  17       71.76       71.34      3.44 o 
  -1   5  17      240.01      238.12     11.02 o 
   0   5  17      161.16      157.95     13.36 o 
   1   5  17      137.84      145.63      6.66 o 
   2   5  17       30.12       30.05      3.85 o 
   3   5  17       26.35       31.56      4.97 o 
  -6   6  17        4.14        3.71      2.27 o 
  -5   6  17       17.00       19.82      2.30 o 
  -4   6  17        8.37        6.75      1.72 o 
  -3   6  17       19.06       17.09      2.23 o 
  -2   6  17       12.45       11.56      2.49 o 
  -1   6  17        0.01        0.09      2.08 o 
   0   6  17       42.33       43.52      5.78 o 
   1   6  17        3.55        5.80      3.65 o 
   2   6  17       25.36       27.82      4.75 o 
   3   6  17        5.11       -0.86      2.62 o 
  -5   7  17       25.51       29.36      2.74 o 
  -4   7  17      163.83      167.43      5.46 o 
  -3   7  17        6.23        5.57      1.86 o 
  -2   7  17      119.00      108.71      5.43 o 
  -1   7  17        8.27        4.39      3.26 o 
   0   7  17      149.47      132.87      9.26 o 
   1   7  17       53.67       43.88      6.35 o 
   2   7  17       45.26       36.64      5.97 o 
  -4   8  17       11.10       12.57      2.21 o 
  -3   8  17       24.34       30.67      3.74 o 
  -2   8  17        2.89        2.89      2.04 o 
  -1   8  17       10.58        8.29      3.80 o 
   0   8  17        0.68       -0.13      3.82 o 
   1   8  17       11.01       14.65      8.72 o 
  -3   9  17       58.65       62.32      4.49 o 
  -2   9  17        4.60       -0.07      3.01 o 
  -1   9  17       20.50       25.98      5.23 o 
   0   9  17        0.02       -1.64      3.47 o 
  -6   0  18       12.13       15.48      3.53 o 
  -4   0  18        1.39        0.31      1.76 o 
  -2   0  18        2.23       -1.39      1.39 o 
   0   0  18       27.76       38.17      6.54 o 
   2   0  18        3.24        3.27      3.82 o 
  -6   1  18       30.39       32.19      3.04 o 
  -5   1  18      221.38      213.75      5.95 o 
  -4   1  18       64.59       74.13      3.60 o 
  -3   1  18       80.74       82.63      3.43 o 
  -2   1  18       67.50       70.23      3.19 o 
  -1   1  18       22.72       23.15      2.11 o 
   0   1  18      220.29      205.40      7.55 o 
   1   1  18       73.91       79.82      6.35 o 
   2   1  18       47.86       44.39      5.19 o 
   3   1  18       14.59       16.88      4.03 o 
   4   1  18        6.86        8.18      3.47 o 
  -6   2  18        1.28        3.34      1.60 o 
  -5   2  18      101.43      104.60      5.30 o 
  -4   2  18        4.62        2.06      1.48 o 
  -3   2  18       35.62       31.95      2.71 o 
  -2   2  18       82.03       79.53      4.51 o 
  -1   2  18       40.47       43.05      2.80 o 
   0   2  18        3.37        3.47      2.08 o 
   1   2  18       55.72       65.13     15.27 o 
   2   2  18       21.10       31.41      4.81 o 
   3   2  18       40.91       48.59      9.00 o 
  -6   3  18        5.24        4.02      1.69 o 
  -5   3  18       24.78       31.44      2.73 o 
  -4   3  18      201.74      204.88      6.47 o 
  -3   3  18       82.77       83.36      3.90 o 
  -2   3  18      121.37      123.00      4.51 o 
  -1   3  18       86.75       95.60      4.04 o 
   0   3  18        9.83        7.77      2.54 o 
   1   3  18      111.65      110.27     13.47 o 
   2   3  18       35.53       37.88      5.11 o 
   3   3  18       10.07        8.56      3.13 o 
  -6   4  18       37.09       42.30      2.97 o 
  -5   4  18        0.42       -0.01      1.38 o 
  -4   4  18       72.37       72.95      3.79 o 
  -3   4  18       21.87       19.75      2.25 o 
  -2   4  18        1.04       -0.69      1.32 o 
  -1   4  18       16.19       20.36      3.24 o 
   0   4  18       53.68       53.93      7.60 o 
   1   4  18        5.86        8.30      2.48 o 
   2   4  18       40.18       44.96      6.54 o 
   3   4  18       18.41       13.40      3.93 o 
  -5   5  18       11.21       11.71      1.99 o 
  -4   5  18      209.09      195.37      5.63 o 
  -3   5  18       62.62       79.37      4.35 o 
  -2   5  18      107.23       99.07      4.91 o 
  -1   5  18      124.16      129.80      8.87 o 
   0   5  18      169.16      166.40     11.18 o 
   1   5  18       81.44       82.20      5.46 o 
   2   5  18       18.56       14.07      3.63 o 
   3   5  18       17.14       18.36      4.32 o 
  -5   6  18       29.37       33.71      3.12 o 
  -4   6  18       29.85       36.03      2.88 o 
  -3   6  18      144.11      136.25      4.82 o 
  -2   6  18        2.40        0.00      1.83 o 
  -1   6  18       18.30       14.67      4.19 o 
   0   6  18        4.00        4.91      3.47 o 
   1   6  18       22.63       23.59      4.97 o 
   2   6  18       18.80       19.92      3.43 o 
  -4   7  18        6.45        8.52      2.03 o 
  -3   7  18       24.16       26.21      3.37 o 
  -2   7  18        6.43        8.53      2.45 o 
  -1   7  18       16.27       15.39      4.42 o 
   0   7  18       36.85       22.57      4.97 o 
   1   7  18       43.89       44.74      6.55 o 
  -3   8  18       69.06       72.79      6.69 o 
  -2   8  18       23.34       27.24      5.50 o 
  -1   8  18       77.45       76.22      7.84 o 
   0   8  18        3.70        0.42      3.26 o 
  -5   0  19       22.10       21.61      6.27 o 
  -3   0  19       31.35       31.11      3.56 o 
  -1   0  19      150.22      162.08      6.71 o 
   1   0  19      214.68      224.19     14.73 o 
   3   0  19      247.11      290.20     17.46 o 
  -6   1  19       12.00       12.80      2.45 o 
  -5   1  19      125.64      120.72      7.22 o 
  -4   1  19       33.68       33.06      2.82 o 
  -3   1  19      155.69      168.67      4.92 o 
  -2   1  19        5.58        6.13      1.51 o 
  -1   1  19       85.75       94.26      4.12 o 
   0   1  19        1.79        4.22      2.87 o 
   1   1  19      200.66      197.82      9.83 o 
   2   1  19        2.67        2.25      2.87 o 
   3   1  19       20.53       25.11      7.36 o 
  -6   2  19       20.04       21.22      2.91 o 
  -5   2  19        7.00        8.16      2.07 o 
  -4   2  19       27.58       26.67      2.78 o 
  -3   2  19       28.46       20.90      2.41 o 
  -2   2  19        3.30        2.72      1.43 o 
  -1   2  19        5.63       12.62      2.80 o 
   0   2  19       17.36       17.49      3.72 o 
   1   2  19        0.05        1.64      3.54 o 
   2   2  19        6.45        9.18      5.73 o 
   3   2  19       15.55       20.78      4.63 o 
  -6   3  19       26.00       31.47      4.07 o 
  -5   3  19      134.37      121.43      5.17 o 
  -4   3  19      203.27      218.20      6.26 o 
  -3   3  19       47.79       44.08      3.11 o 
  -2   3  19       53.14       63.13      3.46 o 
  -1   3  19       39.45       41.70      4.00 o 
   0   3  19       93.54       96.46      7.44 o 
   1   3  19       21.95       19.00      3.93 o 
   2   3  19       10.03        9.15      3.41 o 
  -5   4  19        0.02       -1.36      1.36 o 
  -4   4  19        1.94        1.19      1.55 o 
  -3   4  19        6.91        4.72      1.78 o 
  -2   4  19        0.27       -1.65      1.65 o 
  -1   4  19      177.55      183.20      9.83 o 
   0   4  19       22.09       20.33      3.37 o 
   1   4  19      118.62      133.14      7.99 o 
   2   4  19       20.13       18.71      4.19 o 
  -5   5  19       11.79       23.60      3.33 o 
  -4   5  19       45.79       47.41      3.37 o 
  -3   5  19        7.73       10.35      2.12 o 
  -2   5  19       23.86       27.59      4.41 o 
  -1   5  19       10.22       12.40      4.09 o 
   0   5  19       39.52       37.79      6.00 o 
   1   5  19        0.23        0.82      3.08 o 
   2   5  19        0.04       -2.41      2.73 o 
  -4   6  19       67.24       71.82      3.90 o 
  -3   6  19        6.29       10.11      2.60 o 
  -2   6  19       29.54       29.28      3.41 o 
  -1   6  19       23.90       24.17      4.97 o 
   0   6  19        1.77        2.25      3.82 o 
   1   6  19       16.25       16.63      8.45 o 
  -3   7  19       43.96       46.44      4.19 o 
  -2   7  19       27.12       25.17      5.36 o 
  -1   7  19       72.08       87.48      8.28 o 
   0   7  19       20.88       24.33      5.19 o 
  -4   0  20        5.12        4.25      3.27 o 
  -2   0  20        1.76        3.63      2.20 o 
   0   0  20       26.66       28.90      6.54 o 
   2   0  20        0.09       -2.18      3.27 o 
  -5   1  20      195.93      208.97      8.33 o 
  -4   1  20      116.16      123.22      4.91 o 
  -3   1  20       79.65       81.66      3.98 o 
  -2   1  20       48.04       52.17      3.52 o 
  -1   1  20        8.23        9.27      2.61 o 
   0   1  20       70.57       62.71      6.17 o 
   1   1  20       42.32       48.32      8.18 o 
   2   1  20        0.04        2.07      2.87 o 
  -5   2  20        0.01       -0.95      1.50 o 
  -4   2  20       36.34       33.54      3.00 o 
  -3   2  20       24.76       26.63      2.71 o 
  -2   2  20        3.37        2.08      1.97 o 
  -1   2  20      148.83      146.75     12.48 o 
   0   2  20       78.08       84.97      6.74 o 
   1   2  20       79.09       76.93     12.00 o 
   2   2  20       98.00      102.93      7.68 o 
  -5   3  20        2.63        2.78      2.48 o 
  -4   3  20      128.18      135.91      5.27 o 
  -3   3  20       11.76       11.37      2.16 o 
  -2   3  20       34.20       37.44      3.40 o 
  -1   3  20       24.81       20.37      4.32 o 
   0   3  20        0.01        1.42      2.30 o 
   1   3  20       10.64       15.25      4.36 o 
  -4   4  20        9.49        9.67      2.25 o 
  -3   4  20       30.65       19.16      2.56 o 
  -2   4  20       42.04       49.24      4.61 o 
  -1   4  20        1.10       -1.36      3.54 o 
   0   4  20       76.45       88.64      7.45 o 
   1   4  20        1.15       -0.25      2.48 o 
  -4   5  20      527.41      543.57     14.85 o 
  -3   5  20        4.52        5.64      2.31 o 
  -2   5  20      218.97      236.70      9.22 o 
  -1   5  20        9.45        8.18      5.45 o 
   0   5  20      158.32      195.84     10.99 o 
  -2   6  20       10.71       12.00      4.24 o 
  -1   6  20       46.07       47.34      6.35 o 
  -3   0  21       86.75       89.26      6.51 o 
  -1   0  21      120.01       98.17     10.36 o 
   1   0  21       42.03       32.17      7.09 o 
  -4   1  21      122.98      130.24      5.25 o 
  -3   1  21       45.04       44.24      3.30 o 
  -2   1  21       34.84       45.08      3.25 o 
  -1   1  21       11.23        9.93      3.65 o 
   0   1  21        7.82       12.20      3.65 o 
   1   1  21       32.29       30.79      5.19 o 
  -4   2  21       28.00       30.71      3.01 o 
  -3   2  21       83.29       86.17      4.32 o 
  -2   2  21       61.97       65.19      4.33 o 
  -1   2  21        7.49        7.84      2.80 o 
   0   2  21      139.48      146.11      8.62 o 
  -3   3  21       44.55       55.55      4.06 o 
  -2   3  21       14.31       23.86      4.81 o 
  -1   3  21       11.01       18.28      4.42 o 
   0   3  21       24.98       28.50      4.72 o 
  -3   4  21        9.18       13.88      2.83 o 
  -2   4  21        8.48       10.93      4.03 o 
  -1   4  21      124.26      125.12      9.82 o 
  -2   0  22       38.08       45.80      7.63 o 
  -2   1  22       23.39       15.91      4.24 o 
                                                 
